# Supplementary material for: Detection of long terminal repeat loci derived from endogenous retrovirus in junglefowl using whole-genome sequencing
Source: Sci Rep. 2023 May 6;13:7380. doi: 10.1038/s41598-023-34520-1 (PMC10164170; doi:10.1038/s41598-023-34520-1)
Supplement: Supplementary file 2 — Supplementary Information 2. [file 41598_2023_34520_MOESM2_ESM.xlsx]

## Sheet: All_gallus
Supplemental Table 2. The loci of endogenous retrovirus detected, and the information about the loci.
Chr	Position	G.gallus	G.g.murghi	G.g.bankiva	G.g.spadiceus.india	G.g.spadiceus.thai	G.g.spadiceus.vietnam	G.sonneratii	G.lafayetii	G.varius	ERV_strain	Accession	TSD_start	TSD-seq	TSD_length	TSD5side6bp	TSD3side6bp	Gene	ERV position from gene
1	2368177	0	0	0	0	0	0	0	1	0	EAV-51	AM418553	2368177	AGCTTTC	7	GTATGA	ACCTGC	EXOC4	Inside
1	2591176	0	0	0	0	0	0	1	0	0	EAV-HP	AJ623291	2591176	ATAATC	6	TTGTAT	ATAATC	LOC1122532931	Inside
1	2692303	0	1	0	0	0	0	0	0	0	EAV-HP	KY085959	2692303	AATCAT	6	TAGGGG	GAAATT	CHCHD3	Inside
1	2880092	0	0	0	0	1	1	0	0	0	Chicken endogenous proviral avian retroviral LTR	M31066	2880092	AGGTAC	6	AATGTA	CAGGGT	PLXNA4	6 kb upstream
1	4907546	0	0	0	0	0	0	0	1	0	Chicken endogenous proviral avian retroviral LTR	M31066	4907546	CTGATT	6	AGGGAG	TCTGCA	TAF3	Inside
1	5846189	0	0	0	0	0	0	0	0	1	EAV-HP	AJ623291	5846189	GCAGG	5	ACTCAG	CTTTAA
1	7035755	0	0	0	0	1	0	0	0	0	Chicken endogenous proviral avian retroviral LTR	M31066	7035755	AGTATC	6	CCTTTA	ATGGCT	CAMK1D	Inside
1	7824264	0	0	0	0	0	0	0	0	1	Chicken endogenous proviral avian retroviral LTR	M31063	7824264	CCTGAC	6	gcattt	ATCTGT	FAM107B	0.8 kb upstream
1	8081693	0	0	0	0	1	0	0	0	0	EAV-HP	AJ623291	8081693	AGTGCAC	7	TTGCAT	acacat	KIAA1324L	10 kb upstream
1	10156765	0	0	0	0	0	0	0	0	1	Chicken endogenous proviral avian retroviral LTR	M31065	10156765	AAGCTTG	7	GTCTGT	AAGAGG	PCLO	Inside
1	10463638	0	0	0	0	1	0	0	0	0	EAV-HP	AJ623291	10463638	AGTGGCT	7	tggttt	tgtggt	CACNA2D1	Inside
1	10996921	0	0	0	0	0	0	1	0	0	EAV-51	AM418553	10996921	GATTC	5	ATACAT	AGGAAT
1	11437956	0	0	0	0	0	0	0	1	0	EAV-HP	AJ623291	11437956	GAAGTAT	7	TTGTAG	CAGGAT	GNAT3	Inside
1	13263692	0	1	0	1	0	0	1	0	0	Chicken endogenous proviral avian retroviral LTR	M31066	13263692	CTGACT	6	CTGACC	GAAGGT	RELN	Inside
1	13708568	0	0	0	0	1	0	0	0	0	EAV-HP	KC632578	13708568	AGGGAC	6	caccaA	AGGATG	LHFPL3	Inside
1	15722601	0	0	0	0	0	0	0	1	0	Chicken endogenous proviral avian retroviral LTR	M31066	15722601	ACTAGTT	7	GGCCTT	ATCAtt	CPNE8	Inside
1	16038798	0	0	0	1	0	0	0	0	0	EAV-HP	AJ623291	16038798	GGACAG	6	GTTAAG	CTGGCC	CELSR1	Inside
1	16551505	0	0	0	0	0	0	1	0	0	EAV-HP	AJ623291	16551505	AGAAGAC	7	TACatg	agagaa
1	17063429	0	0	0	0	0	0	0	0	1	Chicken endogenous proviral avian retroviral LTR	M31063	17063429	AATAGTT	7	CTTACA	TTGGTT
1	18076541	1	1	0	1	1	0	1	0	0	EAV-0	AM418554	18076541	ATAGAG	6	AGAAAT	AACAAG
1	18141987	0	0	0	0	1	1	0	0	0	EAV-51	AM418553	18141987	GTTACT	6	AAGTAG	AGAGAT
1	18337899	0	0	0	0	1	0	0	0	0	ALVE	MT263508	18337899	AACCT	5	AAACTG	ATGGAA
1	18344899	0	0	0	0	0	0	0	1	0	ev/j	AF125529	18344899	GCAGTCT	7	CTATAT	AAAACT
1	18465831	0	0	0	0	0	0	0	1	0	Chicken endogenous proviral avian retroviral LTR	M31066	18465831	ACAAGC	6	aatatc	attttt
1	18540866	0	0	0	0	0	0	0	1	0	EAV-0	AM418554	18540866	AAGAAT	6	ATATTC	CTTCTC
1	18561582	0	0	0	0	0	1	0	0	0	EAV-HP	AJ623291	18561582	GTTTATT	7	GATTGG	GCACAC
1	19140043	0	0	0	0	0	0	1	0	0	Chicken endogenous proviral avian retroviral LTR	M31066	19140043	AGTTGTCT	8	ACTTGT	ACTTCT	LOC112533147	Inside
1	20222787	0	0	0	1	0	1	0	0	0	EAV-HP	AJ238124	20222787	AGAGGGG	7	ATtgaa	aggttt	IL17REL	Inside
1	20350096	0	0	0	0	0	1	0	0	0	Chicken endogenous proviral avian retroviral LTR	M31066	20350096	GGCTGCTGT	9	GTTAAT	CCCACA	PANX2	0.7 kb downstream
1	21546843	0	0	0	0	0	0	1	0	0	EAV-0	AM418555	21546843	AGTAAC	6	AATGTT	AAACAG
1	24131872	0	0	0	0	0	1	0	0	0	Chicken endogenous proviral avian retroviral LTR	Chicken endogenous proviral avian retroviral LTR	24131872	AGGTTC	6	gtggga	agcctc
1	24350511	1	0	0	0	0	0	0	0	0	EAV-HP	AJ623291	24350511	GTACTT	6	ACTTCT	CTAcat
1	27920682	0	0	0	0	0	0	0	0	1	EAV-51	AM418553	27920682	GGTCCT	6	TTATAT	TATTTT
1	28238810	0	0	0	0	0	0	1	0	0	EAV-HP	AJ623291	28238810	GACCTG	6	CAGATT	Aataca
1	28581112	0	0	0	0	0	0	0	0	1	EAV-51	AM418553	28581112	CATCAC	6	GACTAC	CAAggc	THAP5	3 kb downstream
1	29355116	0	0	0	0	0	0	0	1	0	Chicken endogenous proviral avian retroviral LTR	M31066	29355116	AGTGTA	6	ttaaat	CCTGTG	PDZRN4	Inside
1	29881076	0	0	0	0	0	0	1	1	0	EAV-51	AM418553	29881076	ATG	3	AATTAT	AGTGGA
1	31526002	0	0	0	0	0	0	1	0	0	EAV-0	AM418554	31526002	AAA	3	GGATTG	TCCATT
1	32475162	1	1	1	1	1	1	0	0	0	EAV-HP	KC632578	32475162	CTTTATT	7	gttttt	gaacAG
1	32515391	0	0	0	1	0	0	0	0	0	Chicken endogenous proviral avian retroviral LTR	M31062	32515391	TTCAG	5	ctgtct	acattt
1	32557210	0	0	0	0	0	0	0	0	1	EAV-HP	AJ623291	32557210	AGTAG	5	ATAGAC	GTACTG
1	32642259	0	0	0	0	0	0	0	1	0	EAV-HP	AJ623291	32642259	AGACCAG	7	atcAAG	CATAGC
1	32660037	0	0	0	0	0	0	0	0	1	EAV-0	AM418554	32660037	GCTACC	6	TGCTTG	CCACGT
1	35098622	0	0	0	0	0	0	1	0	0	EAV-HP	AJ623291	35098622	CACGTG	6	GGGTAG	GAATGT
1	36016298	0	0	1	0	0	0	0	0	0	EAV-HP	AJ623291	36016298	GTCTAG	6	GCTTGT	CAATAG	PTPRB	Inside
1	37059342	1	0	0	0	1	0	0	0	0	EAV-HP	KC632578	37059342	TCAGAGT	7	GACAGT	CTTTTG
1	37206702	0	0	0	0	0	0	0	1	0	EAV-HP	AJ238125	37206702	AGTAG	5	ACCCTT	CAGCGC
1	40258087	0	0	0	0	0	0	0	1	0	EAV-HP	KC632577	40258087	ACTGGGT	7	TCATTG	ACTTTA	ACSS3	Inside
1	40701126	0	0	0	0	0	0	0	1	0	ev/j	AF125527	40701126	AGGCAGTT	8	cTTCAA	TGCAAA
1	40758127	0	0	0	1	0	0	0	0	0	EAV-HP	AJ623291	40758127	AAGTC	5	GTTAAC	AAGTCT	CCDC59	8 kb downstream
1	40951044	1	1	1	1	1	1	0	0	0	EAV-HP	AJ623291	40951044	TAATCT	6	AGTGCC	CTCCCT	TMTC2	Inside
1	41194592	0	0	0	0	0	0	1	1	0	Chicken endogenous proviral avian retroviral LTR	M31063	41194592	CTGAG	5	TCGTAT	AAAATT
1	41195895	0	0	1	0	0	0	0	0	0	EAV-0	AM418554	41195895	GCAGAGT	7	TTACAT	TACTCT
1	41456548	0	0	0	0	0	0	0	1	0	EAV-HP	AJ238124	41456548	AGTCATT	7	TACAGT	ATacag
1	41458470	0	0	0	0	0	0	1	1	0	EAV-51	AM418555	41458470	TACT	4	AAACAT	GAAATG
1	41472003	0	0	0	0	1	0	0	0	0	EAV-HP	KP256532	41472003	TAAGAGT	7	TCACGC	AACTCT
1	41688108	0	0	0	0	0	0	0	1	0	EAV-HP	AJ623291	41688108	AGAAACC	7	AAAGCA	AATGTT	SLC6A15	Inside
1	42590046	0	0	0	0	0	0	0	0	1	EAV-51	AM418553	42590046	ACAAACT	7	acGGAG	GTATTC
1	42693652	1	1	1	1	1	1	0	0	0	EAV-51	AM418553	42693652	GAGGGG	6	TGAGGG	GCAAGG
1	42747224	0	1	1	0	0	0	0	0	0	EAV-HP	KC632578	42747224	GTTTCC	6	ATTAAG	ATGGTT	LOC107052879	Inside
1	43942492	0	0	0	0	0	0	0	1	0	EAV-HP	AJ623291	43942492	ATATAG	6	AAGTTT	CTCAAA
1	45326499	1	1	1	0	1	1	0	0	0	EAV-51	AM418553	45326499	ACCCTC	6	GAGAAG	CTTGGG	TMCC3	8 kb upstream
1	46208609	0	0	0	0	1	0	0	0	0	EAV-HP	AJ623291	46208609	GAACC	5	CAAAAT	ACTGTT
1	47097772	0	0	0	0	0	0	0	1	1	EAV-HP	AJ623291	47097772	A	1	TTAATT	ACAAAC	ANKS1B	Inside
1	47492182	0	0	0	0	1	0	0	0	0	EAV-HP	AJ623291	47492182	CATACAT	7	GTATGG	CTCCTT	ANO4	Inside
1	52302788	1	0	0	0	1	0	0	0	0	EAV-HP	KY085958	52302788	GTTTTG	6	TAGATG	AGACAG
1	52555210	0	0	0	0	0	0	1	0	0	EAV-0	AM418554	52555210	ACCTG	5	CACTGA	ACCTGC	LOC112533490	Inside
1	53041330	0	0	0	0	0	0	1	0	0	EAV-HP	AJ623291	53041330	ATTTTT	6	AGGAGG	ccactg	SYN3	Inside
1	54520435	0	0	0	0	1	0	1	1	0	EAV-51	AM418553	54520435	CTTTC	5	TGTTAT	AAAGTA	CHS11	Inside
1	57794734	0	0	0	0	1	0	0	0	0	EAV-HP	AJ623291	57794734	AGTGTG	6	ACAGCA	ACATAC	CHRM2	4 kb downstream
1	58113545	0	0	0	0	0	1	0	0	0	EAV-HP	KP256532	58113545	GGAAG	5	ggagag	aggaag
1	62196141	0	0	0	0	0	0	0	0	1	EAV-HP	KC632578	62196141	GCCCTG	6	tgctct	gggaat	LOC107053343	Inside
1	63117206	0	0	0	0	1	0	0	0	0	EAV-HP	AJ623291	63117206	GTGTGT	6	GTCTCT	ATAGCT	DERA	Inside
1	72427966	0	0	1	0	0	0	0	0	0	EAV-HP	AJ623291	72427966	AAAATC	6	CTGTGT	CCAGTG
1	72917307	0	0	0	0	0	0	0	1	0	ev/j	AF125529	72917307	CAGTTTT	7	TATGTC	CTTAAG	CCDC91	Inside
1	73055351	0	0	0	0	0	0	1	0	0	Chicken endogenous proviral avian retroviral LTR	M31065	73055351	CATGTC	6	gataat	caactg	CCDC91	Inside
1	73951786	0	1	0	0	1	1	0	0	0	EAV-HP	KP256532	73951786	AAGGAGG	7	AAGCAA	GGAAGC
1	74199027	0	0	0	0	0	0	1	0	0	EAV-0	AM418554	74199027	AGCCTGAGTG	10	TTCCAT	ACATCT
1	74413861	0	0	0	0	0	0	1	0	0	EAV-HP	KY085960	74413861	AGGTTGT	7	ccaaga	ggatgc
1	74937290	0	0	0	0	0	0	0	0	1	EAV-HP	AJ623291	74937290	ACTTCCCT	8	CTGCCT	CTTGTT	PRMT8	Inside
1	78663450	1	0	0	0	0	0	0	0	0	EAV-HP	AJ623291	78663450	GTTTCC	6	AAGATG	cctcct
1	78725630	0	0	0	0	0	0	1	0	0	EAV-51	AM418553	78725630	GAGAT	5	CTTTTG	GGAGGA	EPHB6	Inside
1	79055636	0	0	0	0	1	0	0	0	0	Chicken endogenous proviral avian retroviral LTR	M31066	79055636	TCACAACA	8	GTTCAT	GCTTTA	LOC112530256	7 kb upstream
1	79540757	0	0	0	0	1	0	1	1	0	EAV-51	AM418556	79540757	TGTATC	6	tGTGTG	ctgtgt	TBX15	Inside
1	83838782	0	0	0	0	0	0	0	0	1	EAV-HP	AJ623291	83838782	AAGTG	5	TTATAG	CCTCTG	GRAMD1C	Inside
1	86277595	0	0	1	0	0	0	0	0	0	EAV-HP	AJ623291	86277595	A	1	TATCAA	GGTTTC
1	88881237	0	0	0	0	0	0	1	0	0	ev/j	AF125529	88881237	CCCAGG	6	CTTTCC	CTAGCA	SH2D1B	Inside
1	89300106	0	0	0	0	1	0	0	0	0	EAV-HP	AJ623291	89300106	CTACAC	6	TTCTTC	AGAGGA
1	89881326	1	0	0	0	1	0	0	0	0	Chicken endogenous proviral avian retroviral LTR	M31066	89881326	GTATGTC	7	GTATCT	AAACCT	TMPRSS7	Inside
1	90275436	0	0	0	0	0	0	1	0	0	ev/j	AF125527	90275436	AGCTGT	6	TGAGAA	ACTATG	LOC101749311	6 kb downstream
1	91551423	0	0	0	1	0	0	0	0	0	EAV-0	AM418554	91551423	GACCTT	6	TATTAT	AGGATA
1	91882993	0	0	0	0	1	0	0	0	0	Chicken endogenous proviral avian retroviral LTR	M31062	91882993	ATATGG	6	aaggtT	AAGTTC	LOC101750283	8 kb downstream
1	91933691	0	0	0	0	0	0	0	1	0	Chicken endogenous proviral avian retroviral LTR	M31062	91933691	GGATAG	6	TAAAAG	GAATCt
1	91952782	1	1	0	0	1	1	0	0	0	EAV-HP	AJ238124	91952782	CACTGAGA	8	agaact	ATTGCA
1	92152738	1	0	0	0	1	0	0	0	0	EAV-HP	AJ623291	92152738	GTGATC	6	agggtg	aatggt	EPHA6	Inside
1	94602604	0	0	0	0	0	0	1	0	0	EAV-0	AM418554	94602604	AACTCCTG	8	CTGATC	CCTACC
1	95149703	0	0	0	1	0	0	0	0	0	EAV-HP	KC632577	95149703	TGTTGT	6	ttaatg	CTGTGT	CADM2	Inside
1	95724150	0	0	0	0	0	0	0	1	0	EAV-HP	AJ623291	95724150	ATCTT	5	TTATAG	ATTTAT
1	96016784	0	0	0	0	0	0	0	1	0	EAV-51	AM418553	96016784	CTTGAA	6	ACGTTT	CCTCAG	LOC112530507	Inside
1	96021268	1	0	0	0	0	0	0	0	0	EAV-HP	AJ238124	96021268	AGTAATT	7	GATGCT	AAATGT	LOC112530507	4 kb downstream
1	96252893	1	0	1	0	0	0	0	0	0	EAV-HP	AJ623291	96252893	CTCTATG	7	TAATGT	AAAAGT
1	96388619	0	0	1	0	0	0	0	0	0	EAV-0	AM418554	96388619	ATTAT	5	TGTGTT	GACTCA
1	96470109	0	0	1	0	0	0	0	0	0	ev/j	AF125529	96470109	GTTTTC	6	TGTACT	CAACTC	LOC107055113	Inside
1	96478267	0	0	0	0	0	0	0	1	0	Chicken endogenous proviral avian retroviral LTR	M31066	96478267	GTTCTT	6	GCATTT	AGCTGG	LOC107055113	Inside
1	96673397	0	0	0	0	0	0	0	1	0	ev/j	AF125529	96673397	CTGCAG	6	taaatg	CCATCA	GBE1	Inside
1	96851059	0	0	0	0	0	0	1	0	0	EAV-51	AM418553	96851059	AAAAAAA	7	ggaaaa	agactg
1	97435996	0	0	0	0	0	0	1	0	0	EAV-51	AM418553	97435996	AGACTGT	7	AGCAGA	AAATTC	ROBO1	Inside
1	98010672	0	0	0	0	0	0	0	1	0	ev/j	AF125529	98010672	AGCCTGT	7	cGGAGT	GGAGTA
1	98230091	0	0	0	0	1	0	0	0	0	EAV-HP	AJ623291	98230091	GCCT	4	ccagGA	CACTTG
1	99127535	0	0	0	0	0	0	0	1	0	EAV-HP	AJ623291	99127535	AAAA	4	aaaaaa	agaaaa	ROBO2	Inside
1	100620396	0	0	0	0	0	0	1	0	0	Chicken endogenous proviral avian retroviral LTR	M31065	100620396	AGTAAG	6	TGTTTG	CACATT
1	101165698	0	0	0	0	0	1	0	0	0	ALVE	MT263515	101165698	ATCTTAA	7	AAACTG	CAAGAT
1	101184140	0	1	0	1	1	1	0	0	0	EAV-HP	AJ623291	101184140	GAGAGG	6	agacag	ttaggt
1	101287078	0	0	0	0	0	0	0	1	0	EAV-HP	AJ623291	101287078	CTTATT	6	TGATAT	CAACct
1	101412810	0	0	0	0	0	0	1	0	0	EAV-HP	AJ623291	101412810	CAGGGAC	7	CGTGCC	CTGGAG
1	101631143	0	0	0	0	0	0	1	0	0	EAV-HP	KC632577	101631143	CTCACC	6	AAGTCC	ACCTTC
1	101757501	1	0	0	0	0	0	0	0	0	EAV-HP	AJ623291	101757501	ACTATTC	7	GTGGAG	TCTAAT
1	101874140	0	0	0	0	0	0	1	0	0	ev/j	AF125529	101874140	AACAG	5	TCATTG	GAGTGA
1	101879336	0	0	0	1	0	1	0	0	0	EAV-HP	AJ623291	101879336	GTTAAGT	7	accGCT	AATAGA
1	101978571	0	0	0	0	0	0	1	0	0	Chicken endogenous proviral avian retroviral LTR	M31063	101978571	ATAAG	5	tttcat	aaggaa
1	102470263	0	0	0	0	0	0	0	1	0	ev/j	AF125529	102470263	GTTTG	5	ATCTTT	ATAGAT	LOC112530572	Inside
1	103310466	1	0	0	0	1	1	0	0	0	EAV-HP	KY085955	103310466	GGTGGC	6	cctaac	aatatc
1	103569027	0	0	0	0	0	0	1	0	0	EAV-HP	AJ623291	103569027	CAGTA	5	TGAATC	TGATAC
1	103571879	0	0	0	0	0	0	0	0	1	EAV-HP	AJ623291	103571879	CTTTTC	6	GACTCT	CTGCAG
1	103652838	0	0	0	0	0	1	0	0	0	Chicken endogenous proviral avian retroviral LTR	M31066	103652838	ACAGGTA	7	TGTGTT	ATACTC
1	104260801	0	0	0	0	1	0	0	0	0	Chicken endogenous proviral avian retroviral LTR	M31063	104260801	GCTATGT	7	AAAATG	CCATGG	CYYR1	5 kb upstream
1	104449222	0	0	0	0	0	0	0	1	0	EAV-HP	AJ623291	104449222	ATGTTT	6	aaagtt	CAGGAC
1	104799133	0	0	0	0	0	0	0	1	0	EAV-0	AM418554	104799133	AGATGG	6	TCATCT	aggtgt
1	104988944	0	0	0	0	0	0	0	0	1	EAV-HP	AJ623291	104988944	AATAC	5	AGGCCT	ATAAGA	LOC101748718	2 kb upstream
1	106546278	0	0	0	0	0	0	1	1	0	EAV-51	AM418553	106546278	CACAG	5	CACTTG	AAACtg
1	107095418	1	0	0	0	0	0	0	0	0	ALVE	KC610517	107095418	ATAATCT	7	AGGAGC	CTTGAA
1	108684396	0	0	0	0	0	0	0	1	0	EAV-51	AM418553	108684396	CTCTCC	6	tcaccg	GAGTGA	KCNJ6	Inside
1	109415769	0	0	0	0	0	0	1	1	0	EAV-51	AM418553	109415769	GTTGGTT	7	GGAGTT	CCTCTG	B3GALT5	Inside
1	112408569	0	0	0	0	0	0	1	0	0	Chicken endogenous proviral avian retroviral LTR	M31063	112408569	ACTAAGT	7	GGTGCT	CACTTA	EFHC2	Inside
1	112830151	0	0	0	0	0	0	0	1	0	EAV-0	AM418554	112830151	AGGGTT	6	CAATGT	ATATCT
1	118555414	0	0	1	0	0	0	0	0	0	EAV-HP	AJ238124	118555414	ACTGAG	6	aaactt	ggtgca
1	118792647	0	0	0	0	0	0	1	0	0	Chicken endogenous proviral avian retroviral LTR	M31066	118792647	ACCTTAC	7	ACTGAG	ATAAGC	LOC112531390	7 kb upstream
1	118882979	1	1	0	1	1	1	0	0	0	EAV-0	AM418554	118882979	AGTTGT	6	CTGCTG	CCATTT
1	118931288	0	0	0	0	0	0	0	0	1	EAV-HP	AJ623291	118931288	CCATCT	6	CAGTCT	ATCACC	LOC107057581	Inside
1	118971505	0	0	0	0	0	0	1	0	0	EAV-HP	AJ238124	118971505	ATACTCT	7	TAAGAC	AGCTGC
1	119112690	0	0	1	0	0	0	0	0	0	EAV-HP	AJ623291	119112690	TAT	3	ACATAT	TACACA
1	119154827	0	1	0	1	1	0	0	0	0	EAV-HP	AJ238124	119154827	CAGTTT	6	ACTGGT	TTACTG	LOC112531406	6 kb downstream
1	120766906	0	0	0	0	0	0	1	0	0	EAV-HP	AJ623291	120766906	GTTTGTG	7	GAAGTC	Aagcct	CNKSR2	Inside
1	123790464	0	0	0	0	0	0	0	1	0	Chicken endogenous proviral avian retroviral LTR	M31066	123790464	AACAGG	6	GCACTG	ATATTT	LOC107049118	Inside
1	123940498	0	0	0	0	0	0	0	1	0	EAV-HP	AJ623291	123940498	ACGGTG	6	GCAGAA	ACTCCA	LOC107049118	Inside
1	124023049	0	0	1	0	0	0	0	0	0	EAV-0	AM418554	124023049	CACTGCAT	8	ttgctt	CTGAAA	LOC107049118	Inside
1	124664259	0	0	0	0	0	0	1	0	0	EAV-HP	AJ623291	124664259	GAATTC	6	AAATAG	AGTTCC	LOC107050128	Inside
1	125503254	0	0	0	0	0	1	0	0	0	EAV-HP	AJ623291	125503254	CATGGG	6	GGTTGG	AGCTGG	ARHGAP6	Inside
1	127478300	0	0	0	0	0	0	1	0	0	EAV-51	AM418553	127478300	ATCTTTT	7	TGAGAT	Gggttg
1	127628454	0	0	0	0	0	0	0	1	0	EAV-0	AM418554	127628454	GTAAACT	7	AATAGG	TAGGTT
1	127692466	0	0	0	0	0	0	1	0	0	EAV-HP	AJ623291	127692466	CTTGAG	6	gacagg	aggtga
1	127946145	0	0	0	0	0	1	0	0	0	EAV-0	AM418554	127946145	CACAGTGT	8	aaggga	ACTCTC
1	128043869	0	0	0	0	0	0	1	0	0	Chicken endogenous proviral avian retroviral LTR	M31065	128043869	AATTGT	6	CAAGTA	GCAAGA
1	128066696	1	0	0	0	0	1	0	0	0	EAV-51	AM418553	128066696	ATGCAT	6	TCTAAC	GCTGTG	LOC112531504	Inside
1	128398278	0	0	0	0	0	0	0	1	0	EAV-51	AM418556	128398278	GATAC	5	GATCAG	AAAGCC
1	128424155	0	0	0	0	0	0	0	1	0	EAV-HP	AJ238124	128424155	TAATAT	6	TATGTG	atacat
1	128432120	0	0	0	0	0	0	1	0	0	EAV-HP	JF837512	128432120	GCCATT	6	AGCATT	TGAACA
1	128452448	0	0	0	0	0	0	1	0	0	EAV-HP	AJ623291	128452448	AAAAAC	6	CTGATT	ATCACC
1	128561034	0	0	0	0	0	0	0	1	0	EAV-51	AM418553	128561034	AGATAAC	7	GTTGAA	ACTGTA
1	128732322	0	0	0	1	0	0	0	0	0	EAV-HP	AJ623291	128732322	AAACTC	6	TAGTCC	AGTAAC
1	128748013	0	0	0	0	1	0	0	0	0	EAV-HP	AJ238124	128748013	AGGCAAG	7	TGCAAA	ATAGGT
1	128873141	0	0	0	0	0	0	0	0	1	Chicken endogenous proviral avian retroviral LTR	M31063	128873141	GCTAAT	6	GGTTTG	ATACCT
1	129043545	0	0	0	0	0	0	1	0	0	EAV-HP	AJ623291	129043545	TATTACT	7	AGTCTC	atttat
1	129116136	0	0	0	0	0	0	0	1	0	EAV-HP	AJ623291	129116136	TACGTGT	7	TACTGT	CAGGTT
1	129138620	0	0	1	0	0	0	0	0	0	EAV-HP	AJ238125	129138620	T	1	tgtAAC	AAACAA
1	129560876	0	0	0	0	0	0	0	0	1	EAV-51	AM418553	129560876	ACAGA	5	CTGGAG	GTGGAT
1	130834031	0	0	0	0	0	0	0	0	1	EAV-51	AM418553	130834031	GT	2	TGTCTG	CTCCTC
1	133142757	0	0	0	0	1	0	0	0	0	Chicken endogenous proviral avian retroviral LTR	M31066	133142757	CTACTCT	7	CAGTAC	TGCCAG	LOC112531511	9 kb downstream
1	139136294	0	0	0	0	0	0	1	0	0	EAV-HP	AJ292966	139136294	ATCTGC		tcatat	atCTGC	ATP11A	Inside
1	139433933	0	0	0	0	0	0	1	0	0	EAV-HP	AJ623291	139433933	CCTAA	5	TTATCT	ATGAGA	MYO16	Inside
1	142212025	0	0	0	1	0	0	0	0	0	EAV-0	AM418554	142212025	CAAACTGTG	9	CTTGCT	AATAAG	FAM155A	Inside
1	142281709	0	0	0	0	0	0	0	1	0	EAV-HP	AJ623291	142281709	ACCTT	5	ATATAA	CCTATG
1	142794127	0	0	0	0	0	0	1	0	0	ev/j	AF125527	142794127	AG	2	AACATT	TGTTCT	LOC112531529	Inside
1	143040858	0	0	0	0	0	0	0	0	1	Chicken endogenous proviral avian retroviral LTR	M31063	143040858	ACTGGG	6	AAAATt	gaaaag
1	143106457	0	0	0	0	0	0	1	0	0	Chicken endogenous proviral avian retroviral LTR	M31065	143106457	ATTAT	5	tatttt	gttgtc	LOC112531532	Inside
1	143194564	0	0	0	0	0	0	0	0	1	Chicken endogenous proviral avian retroviral LTR	M31065	143194564	CCTAG	5	TATTTT	ACTTAA
1	144800979	0	0	0	0	0	0	0	1	0	Chicken endogenous proviral avian retroviral LTR	M31063	144800979	ATTTG	5	CTGTTG	AAACCT	ITGBL1	Inside
1	148800981	0	1	1	0	0	0	0	0	0	EAV-HP	AJ623291	148800981	ATAAAC	6	AGCGAT	CACACA	GPC5	1 kb upstream
1	148917470	0	1	0	1	0	0	1	0	0	EAV-HP	AJ623291	148917470	GATC	4	ATATTT	tattag	GPC5	Inside
1	149281227	0	0	0	0	0	1	0	0	0	EAV-HP	AJ623291	149281227	ATTTC	5	CTGTGG	CTTATC	GPC5	Inside
1	149985408	0	0	0	0	0	0	0	1	0	EAV-HP	KP256532	149985408	AGACCC	6	ctcttc	cctgta
1	150033454	0	0	0	0	0	0	0	1	0	EAV-HP	AJ238125	150033454	AAAGCC	6	GCATCC	ATAgta
1	150194890	0	0	0	0	0	0	1	0	0	EAV-HP	AJ623291	150194890	GATAAT	6	caggAG	ACTTAG	LOC112531543	5 kb upstream
1	150316130	0	0	0	0	0	0	1	0	0	EAV-HP	AJ623291	150316130	ACTACT	6	agcctt	cctccc
1	150425649	0	0	0	0	0	0	0	0	1	EAV-HP	AJ623291	150425649	ACAAG	5	AATTGG	ATGCAA
1	150426919	0	0	0	0	0	0	1	0	0	EAV-HP	AJ623291	150426919	CATGAAT	7	ATTTAC	TCAGGA
1	150529347	0	0	0	0	0	0	0	1	0	Chicken endogenous proviral avian retroviral LTR	M31066	150529347	AACGGG	6	ttGTAT	AAGCTT
1	150566615	0	0	0	0	0	0	0	1	0	EAV-HP	AJ623291	150566615	TAATC	5	GAGTTC	ACTGCT
1	150775617	0	0	0	0	0	0	0	0	1	EAV-0	AM418554	150775617	CTCATC	6	TAAGTG	AAACAC
1	150898305	0	0	0	0	0	0	0	0	1	EAV-HP	AF125527	150898305	CTTCCT	6	TAATGG	CTTTCT
1	151149384	0	0	0	0	0	0	1	0	0	EAV-HP	AJ623291	151149384	AGTTC	5	GCATCT	CAAATC
1	151169488	0	0	0	0	1	1	0	0	0	EAV-HP	KP256532	151169488	CATATC	6	TTATGT	CTTCTT
1	151212409	0	0	0	0	0	0	0	0	1	EAV-0	AM418554	151212409	AGTGGGT	7	gagagg	gtgctt
1	151486613	0	0	0	0	0	0	0	0	1	EAV-HP	AJ623291	151486613	CTAGTGT	7	CAGCTT	AATAGA
1	151695953	0	0	1	0	0	0	0	0	0	EAV-HP	AJ623291	151695953	GAAGGTG	7	CTCTTG	ATGAAG
1	151792118	0	0	0	1	0	0	0	0	0	EAV-HP	AJ623291	151792118	GTCTCC	6	CAGTTG	GATACC
1	151990550	0	0	0	0	0	0	1	0	0	EAV-0	AM418554	151990550	ATTG	4	AATTGT	CTttgt
1	152109934	0	0	0	0	0	0	1	0	0	EAV-HP	AJ623291	152109934	GGGAAG	6	TGGCAG	ACACCA
1	152138792	0	0	0	0	0	0	0	1	0	Chicken endogenous proviral avian retroviral LTR	M31066	152138792	ATATATT	7	ggtaat	tttaca	LOC112531545	5 kb upstream
1	152422374	0	0	0	0	0	0	1	0	0	EAV-0	AM418554	152422374	AACT	4	tttttc	AGATTT
1	152509556	0	0	0	1	0	0	0	0	0	EAV-HP	AJ623291	152509556	AGAAT	5	TCCTCT	AAACTA
1	152587588	0	0	0	0	0	0	0	0	1	EAV-HP	AJ623291	152587588	CAGGA	5	TCAGTT	AGGCTT
1	152677152	0	0	1	0	0	0	0	0	0	EAV-HP	AJ623291	152677152	CCTCAG	6	ACTATT	GGAGAT
1	152698234	0	0	0	0	0	0	1	1	0	EAV-HP	AJ623291	152698234	ACTTCATG	8	ATTCAT	TGTATT
1	152734641	0	0	0	0	0	0	1	0	0	EAV-HP	AJ623291	152734641	AGTGATAT	8	GAAATG	CACATA
1	152956235	0	0	0	0	0	0	1	0	0	ev/j	AF125529	152956235	AATACTT	7	AGCTAG	TCACCC
1	153043178	0	0	0	0	0	0	1	0	0	Chicken endogenous proviral avian retroviral LTR	M31065	153043178	AGCCATG	7	CTGCTT	GCCGTG
1	153066131	0	0	0	0	0	0	0	1	0	Chicken endogenous proviral avian retroviral LTR	M31064	153066131	CAAGAG	6	GAAGTC	ACACTT
1	153139994	0	0	0	0	0	0	0	0	1	EAV-HP	AJ623291	153139994	AGTATT	6	GCAAAC	CTTATG
1	153219401	0	0	0	0	0	0	1	0	0	EAV-HP	AJ623291	153219401	ACTCAAC	7	TTCCTT	CCATCT
1	153330797	0	0	0	0	0	0	0	1	1	EAV-HP	AJ623291	153330797	ACTACAT	7	ATCTTT	caccat
1	153345032	0	0	0	1	0	0	0	0	0	Chicken endogenous proviral avian retroviral LTR	M31064	153345032	ACCAC	5	TTACTT	AGGCCC
1	153507012	0	0	0	0	0	0	1	0	0	Chicken endogenous proviral avian retroviral LTR	M31065	153507012	GTCT	4	tgtgaa	ACTACA	LOC112531546	Inside
1	153601929	0	0	0	0	0	0	0	0	1	EAV-51	AM418553	153601929	CTGTT	5	TTATTG	GCATCT
1	153653460	0	0	0	0	0	0	0	1	0	Chicken endogenous proviral avian retroviral LTR	M31066	153653460	ACC	3	AAGTGT	TCATCT
1	153805635	0	0	0	0	0	0	1	0	0	EAV-HP	AJ623291	153805635	GGTATA	6	TCCTGG	AAATTA
1	154235488	0	0	0	0	0	0	1	0	0	EAV-51	AM418553	154235488	AGCTGG	6	CAAGAA	AGATGG
1	155974246	0	0	0	0	0	0	0	0	1	EAV-HP	AJ623291	155974246	CCTATC	6	gatgat	ACAGAT
1	156629147	0	0	0	0	0	0	1	0	0	EAV-HP	KC632577	156629147	TACATGT	7	CAAAGG	GCAAGC
1	157261120	0	0	1	0	0	0	0	0	0	EAV-HP	AJ238124	157261120	AGTTAGGTG	9	GTCTAA	AGATTA	LOC107051838	Inside
1	158512438	0	0	0	0	0	0	1	0	0	ev/j	AF125529	158512438	GCTGTA	6	AGTAAT	GAAATT
1	158593310	0	0	0	0	0	0	0	0	1	Chicken endogenous proviral avian retroviral LTR	M31065	158593310	ATATCATG	8	CCCACG	GCAGGG
1	158685213	1	0	0	0	0	0	0	0	0	EAV-HP	AJ623291	158685213	ATAAGGT	7	TTTTTG	Acactt
1	158707846	0	0	0	0	0	0	0	0	1	EAV-HP	KY085952	158707846	CCTATC	6	CCCTAC	CAACTC
1	159413472	0	0	0	0	0	0	0	0	1	ev-1	DQ118701	159413472	CATGGT	6	TTCTTG	CTAGTG
1	159587620	0	0	0	0	0	0	0	0	1	ev/j	AF125529	159587620	GT	2	TGTCCT	CTTCAA
1	159626603	1	0	0	0	0	1	0	0	0	Chicken endogenous proviral avian retroviral LTR	M31066	159626603	TGAAC	5	AATTTC	AAAAGC
1	159630154	1	1	1	0	0	0	0	0	0	EAV-51	AM418553	159630154	GTATAC	6	TATCTT	CTACCT
1	159712669	0	0	0	0	0	0	1	0	0	EAV-51	AM418553	159712669	ACAGCC	6	gcccag	ATTCCC
1	159933275	1	1	1	1	1	1	0	0	0	Chicken endogenous proviral avian retroviral LTR	M31063	159933275	CACAAC	6	GAACAT	CAGCTT
1	160101934	0	0	0	0	0	0	0	1	0	EAV-HP	AJ623291	160101934	AGTGGAGT	8	TCGGAG	accctg
1	160144488	1	1	1	1	0	1	0	0	0	EAV-HP	KC632578	160144186	ATATGG	6	TGAGCT	TACATG
1	160145188	0	0	0	0	0	0	0	1	0	ev/j	AF125529	160145188	AATGTCA	7	TATAAT	CAATGA
1	160561337	0	0	0	0	0	0	0	1	0	EAV-HP	AJ623291	160561337	CACAAG	6	ACATAT	GATGCA	PCDH9	Inside
1	161240160	0	0	0	0	0	0	0	0	1	EAV-HP	AJ623291	161240160	GCCTACTG	8	TCCTAG	GTGTAC
1	161271509	0	0	0	0	0	0	0	1	0	EAV-HP	AJ623291	161271509	CCAGGT	6	gtctat	ccctct
1	161287819	0	0	0	0	0	0	0	1	0	Chicken endogenous proviral avian retroviral LTR	M31065	161287819	ACCCTGT	7	TAGTTT	AGCATA
1	161511698	1	1	0	1	0	0	0	0	0	EAV-0	AM418554	161511698	CTATC	5	AAGATT	AAGATT
1	161646491	0	0	0	0	0	0	0	1	0	ev/j	AF125529	161646491	ACTCTCTC	8	TTGGTG	ACAGTT
1	161702107	0	0	0	0	0	0	1	0	0	EAV-HP	AJ623291	161702107	CTCCTTG	7	ATCTTc	gaggtg
1	161892530	1	1	1	0	1	1	0	0	0	EAV-0	AM418554	161892530	GAAAT		GCATGT	GAAATG
1	161905075	0	0	1	1	0	0	0	0	0	EAV-0	AM418554	161905075	ACTAGCTG	8	AAGACT	AGGCAC
1	161945055	0	0	0	0	0	0	1	0	0	EAV-HP	AJ623291	161945055	AGAGAGG	7	gaaaaa	aaaggg
1	162370141	0	0	0	0	0	0	1	0	0	EAV-HP	AJ238124	162370141	GTTTT	5	ACTTAT	GAACTC
1	162383406	0	0	0	0	0	0	0	1	0	EAV-HP	KC632578	162383406	CATTTA	6	CTTATT	CTGAAG
1	162675375	1	1	1	1	1	0	1	0	0	Chicken endogenous proviral avian retroviral LTR	M31063	162675375	AGAATTT	7	GCTGCT	GCACAT
1	162776658	0	0	0	0	0	0	0	1	0	EAV-HP	AJ623291	162776658	AACCATT	7	aaacca	ATATGA
1	163095890	0	0	0	0	0	0	0	1	0	EAV-0	AM418554	163095890	CTGAT	5	agctcc	GATCTT
1	163134312	0	0	0	0	0	0	0	1	0	EAV-HP	AJ623291	163134312	AGTGGTC	7	AGGAGG	agcagg
1	163139295	0	0	0	0	0	0	1	1	1	EAV-51	AM418553	163139295	ATATGTG	7	CAGGTT	GTACCT
1	163227814	0	0	0	0	0	0	0	0	1	Chicken endogenous proviral avian retroviral LTR	M31063	163227814	CCTTCC	6	GAAAAT	ATTTTG
1	163255283	0	0	0	0	0	0	0	1	0	ev/j	AF125529	163255283	CATGCCTGT	9	atgccc	cagtgt
1	163318358	0	0	0	0	0	0	0	0	1	EAV-HP	AJ623291	163318358	GAAGC	5	TGGTAT	CTTCTG
1	163335052	0	0	0	0	0	0	0	1	0	EAV-HP	AJ623291	163335052	AAAAGT	6	ATACAG	CATTAt
1	163908396	0	0	0	0	0	1	0	0	0	ALVE	MT263512	163908396	AGGTTT	6	AAACTT	CCAGTT
1	163994958	0	0	0	0	0	0	0	1	0	EAV-HP	AJ623291	163994958	CTCCCTG	7	CCTACA	ATAAAG
1	164391849	0	0	0	0	0	0	0	0	1	EAV-HP	AJ623291	164391849	AATAG	5	ctttaa	aGATCA
1	164553002	0	0	0	0	0	0	1	0	0	EAV-HP	AJ623291	164553002	CAGGAC	6	GTATTT	AGCAAT
1	164915785	0	0	0	0	0	0	0	0	1	EAV-HP	AJ623291	164915785	AGTCCT	6	cttggg	ggtaga
1	164922602	0	0	0	0	0	0	0	0	1	EAV-HP	AJ623291	164922602	ACAAGTA	7	caGAAA	GATAAG
1	165032343	0	0	0	0	0	0	0	0	1	EAV-HP	KY085955	165032343	ACACAT	6	AAAGGT	ATAAGA
1	165457154	0	0	0	0	0	0	0	0	1	EAV-HP	AJ623291	165457154	ACTATTT	7	TCATCA	CTGCTA
1	165481289	0	0	1	1	0	0	0	0	0	EAV-HP	AJ623291	165481289	CTAATC	6	AGGTCT	TGAGAT
1	165617321	0	0	0	1	0	0	0	0	0	EAV-HP	AJ623291	165617321	ATCTAT	6	GGCTGT	CCAGCT
1	165717033	0	1	1	0	0	0	0	0	0	EAV-HP	KY085959	165717033	CTCTAGT	7	TCATTT	CTTCCA
1	169270558	0	0	0	0	0	0	1	0	0	EAV-51	AM418553	169270558	ATCAAT	6	TAAGAT	GGCTAG	ZCH13	7 kb downstream
1	170911230	0	0	0	0	0	0	1	0	0	EAV-51	AM418553	170911230	CAGGTCCT	7	ACAGCT	TCTTTG
1	172452606	1	0	0	0	1	0	0	0	0	EAV-0	AM418555	172452606	AG	2	TGTAGC	AATGCT
1	173047718	1	0	1	0	0	1	0	0	0	EAV-HP	AJ623291	173047718	AATAT	5	TAGTGC	AAATAG
1	173152330	0	0	1	0	0	0	0	0	0	EAV-HP	AJ623291	173152330	CACAAGGCT	5	TCCAGG	GGCTTA	TRPC4	Inside
1	174907459	0	0	0	0	0	0	1	0	0	EAV-HP	AJ623291	174907459	ACAGTCT	7	AGGTAT	CAGGTG
1	174973364	0	0	0	0	0	0	1	0	0	EAV-HP	AJ623291	174973364	CCTAT	5	GTACAG	GCCAGA
1	175240472	0	0	0	0	0	0	1	0	0	EAV-0	AM418554	175240472	TA	2	CGTAGG	acagct	RFC3	9.5 kb upstream
1	176198749	0	0	0	0	0	0	1	1	1	EAV-51	AM418553	176198749	GGAGAC	6	ggattg	tctgct
1	177626471	0	0	0	0	0	0	0	1	0	EAV-HP	AJ623291	177626471	GGCTC	5	CACATT	ACATTA
1	179183402	0	0	0	0	0	0	1	0	0	EAV-51	AM418553	179183402	AGATAG	6	AAGTCA	ATAATA	LOC112531582	Inside
1	181149488	0	0	0	0	0	0	1	0	0	EAV-HP	AJ623291	181149488	CACCAT	6	CCATCT	GCAATT
1	182840185	0	0	0	0	0	0	0	0	1	Chicken endogenous proviral avian retroviral LTR	M31066	182840185	ATGGTG	6	GATTAT	ATAATT
1	182869118	1	1	0	1	1	1	0	0	0	Chicken endogenous proviral avian retroviral LTR	M31063	182869118	CTTGG	5	ACGATG	TGTAAA
1	182900180	1	0	0	1	0	0	0	0	0	EAV-HP	AJ623291	182900180	AGTACC	6	ACAGTG	AAGGGT
1	184258882	0	0	0	0	0	0	0	1	0	Chicken endogenous proviral avian retroviral LTR	M31066	184258882	GCCCC	5	AGCACT	AAACAA
1	184669890	0	0	0	0	0	0	1	1	0	EAV-51	AM418553	184669890	ATCTATCT	8	TAAGAT	AGCTGC	ARHGAP42	Inside
1	185236130	1	1	1	1	1	0	1	0	0	Chicken endogenous proviral avian retroviral LTR	M31063	185236130	GGCC	4	caagag	cattag	CNTN5	Inside
1	185398314	0	0	0	0	0	0	0	1	0	EAV-HP	AJ623291	185398314	CCCCTG	6	AGGTTT	AATTAC	LOC107052373	Inside
1	185410361	0	0	0	0	1	0	0	0	0	EAV-0	AM418555	185410361	ACTTAC	6	AGCTTG	CTTTAC
1	185643661	0	0	0	0	0	0	0	0	1	EAV-51	AM418553	185643661	CACACCTCT	9	CATGCT	TGTAGG
1	185660187	0	0	0	0	0	0	0	1	0	ev/j	AF125529	185660187	GTCTAC	6	AGCAGT	AGACTC
1	185812485	0	0	0	0	0	0	0	1	0	Chicken endogenous proviral avian retroviral LTR	M31066	185812485	GTACT	5	GGGGGG	AGATCC
1	187609363	1	0	0	0	0	0	0	0	0	Chicken endogenous proviral avian retroviral LTR	M31063	187609363	CACTTAG	7	CCTTAT	AAAATT
1	188222307	0	0	0	0	0	1	0	0	0	ev/j	AF125529	188222307	CACTGACA	8	gacatt	cttgct
1	188637065	0	0	0	1	0	0	0	0	0	EAV-HP	2.25e-110	188637065	CAGGAT		ATATTC	CAGGAT
1	188670726	0	0	0	0	0	0	1	0	0	EAV-51	AM418553	188670726	CATAGG	6	ATGGAT	GTATCA
1	189805684	0	0	0	0	0	0	0	1	0	EAV-HP	KY085960	189805684	GGTCATT	7	TGAGAT	AGGTAT
1	190039110	0	0	0	0	0	1	0	0	0	EAV-0	AM418554	190039110	AGAAT	5	TGCCTG	CACAGT
1	191061605	0	0	0	0	0	0	0	1	0	EAV-HP	KC632577	191061605	GGCAC	5	GATCTG	AAGCAG	DLG2	Inside
1	192083602	0	0	0	0	0	0	0	0	1	EAV-HP	AJ623291	192083602	GGGTGT	6	TGGtat	ccaacc
1	192671837	1	1	0	1	1	1	0	0	0	EAV-HP	AJ623291	192671837	GGCAAC	6	cctctg	ctgcac	LOC112531597	Inside
1	196609504	0	0	0	1	1	0	0	0	0	EAV-0	AM418554	196609504	GTAAT	5	AGCAAT	ATATTC	FCHSD2	Inside
2	1710509	0	0	1	0	0	0	0	0	0	Chicken endogenous proviral avian retroviral LTR	M31062	1710509	TAAGTG	6	AAACTC	CAAGTT
2	2830140	0	0	0	0	0	0	1	0	0	EAV-HP	AJ623291	2830140	GTTACC	6	AGGTAG	CCTTAA
2	4315631	0	0	1	0	0	0	0	0	0	Chicken endogenous proviral avian retroviral LTR	M31063	4315631	CTCCTCTGTG	9	TCATGG	GTGCGT	CRHR2	Inside
2	4399826	0	0	0	1	0	0	0	0	0	Chicken endogenous proviral avian retroviral LTR	M31066	4399826	CTGGG	5	acaggg	aaaCTC
2	5018921	1	0	0	1	0	0	0	0	0	Chicken endogenous proviral avian retroviral LTR	M31063	5018921	GGCACT	6	agatgt	gaggga	SLC22A13	Inside
2	7151901	0	0	0	0	0	0	0	0	1	EAV-HP	AJ623291	7151901	C	1	GTTCAG	AAACCC
2	7158714	0	0	0	0	0	0	1	1	0	EAV-51	AM418553	7158714	AGAAGT	6	atgatt	CCACCA
2	7178874	0	0	1	0	0	0	0	0	0	EAV-HP	AJ623291	7178874	AAAATTG	7	ATGTTG	AGATTA
2	7191364	0	0	0	0	0	0	0	1	0	EAV-51	AM418553	7191364	CACTTC	6	TCTCCC	CCATGG
2	7903361	0	0	0	0	1	0	0	0	0	EAV-HP	AJ623291	7903361	CATGTT	6	TGGGTG	ATGTTC
2	11006264	0	0	0	0	0	0	0	0	1	Chicken endogenous proviral avian retroviral LTR	M31063	11006264	CTTACC	6	CCTGTT	CATCTT	LOC112531948	Inside
2	11346042	0	0	0	0	0	1	0	0	0	EAV-HP	AJ623291	11346042	ATATTGTG	8	ATAGGC	GAAAAG
2	18200566	1	1	0	1	1	1	0	0	0	EAV-HP	AJ623291	18200566	AGAAC	5	aGATTT	TATTGT	NEBL	Inside
2	21120302	0	0	0	0	0	1	0	0	0	Chicken endogenous proviral avian retroviral LTR	M31066	21120302	ACACATTTGT	10	ATGAGT	TACTTT
2	23168274	0	1	0	1	0	1	0	0	0	ev/j	AF125529	23168274	GCCTT	5	ACCCTT	TGGCTA	CALCR	Inside
2	24604559	0	0	0	0	0	0	1	0	0	EAV-51	AM418553	24604559	TCCTC	5	GGATCT	ATGATC
2	25390970	0	0	0	0	0	0	0	0	1	EAV-HP	AJ623291	25390970	TAGAAA	6	ATGGAT	AGCATT
2	26413388	0	1	1	1	0	0	0	0	0	Chicken endogenous proviral avian retroviral LTR	M31063	26413388	CTCCCAG	7	gttctt	tcgTAC	THSD7A	Inside
2	31826669	0	0	0	0	0	0	0	1	0	ev/j	AF125529	31826669	ACATTC	6	ATACAT	AAAATC
2	34223336	0	0	0	0	0	0	0	1	0	EAV-51	AM418553	34223336	TCTTTC	6	tttttc	agaact	LOC101751380	Inside
2	34581467	0	0	0	1	0	1	0	0	0	EAV-HP	AJ623291	34581467	ATCCAT	6	CTTGGT	GCAGAT	PLCL2	Inside
2	34659426	0	0	0	0	0	0	0	1	0	EAV-HP	KP256532	34659426	ACTGGG	6	gttatT	ATCTTA	TBC1D5	Inside
2	36604792	0	0	0	0	0	0	1	0	0	EAV-51	AM418553	36604792	AGTCAAC	7	cttcag	ATCTCA	LOC107052619	Inside
2	38761556	0	0	0	1	0	0	0	0	0	EAV-HP	AJ238125	38761556	TACCTG	6	GGTAGG	CAAGAT	CMC1	Inside
2	38822834	0	0	0	0	0	0	1	0	0	EAV-HP	AJ623291	38822834	AGAAT	5	ACTTTT	GTACGA
2	40231665	0	0	0	1	0	0	0	0	0	EAV-HP	AJ623291	40231665	AGGCCAA	7	TGGATT	GGAAAG	OSBPL10	Inside
2	40299510	0	0	0	0	0	0	0	1	0	Chicken endogenous proviral avian retroviral LTR	M31062	40299510	ACAGCT	6	TGTAAG	GAAGAC	CMTM8	Inside
2	40894920	0	0	0	0	0	0	0	1	0	EAV-51	AM418553	40894920	GTGTCT	6	ATGCTG	TTACTT	AND10	Inside
2	42083885	0	0	0	0	0	0	0	0	1	EAV-HP	KY085957	42083885	GTGA	4	CTCGCC	ACATTC	CPNE4	8 kb upstream
2	42332555	0	0	1	0	0	0	0	0	0	EAV-HP	KC632578	42332555	CTTCT	5	TCATCT	AGATTT
2	45049391	0	0	0	0	0	0	0	1	0	ev/j	AF125529	45049391	CCTGTT	6	TGTCTG	ATTATA	LOC101751579	Inside
2	47022634	0	0	1	0	1	1	0	0	0	EAV-HP	AJ623291	47022634	ACCTCT	6	GTGATG	GGGGTA
2	47934007	0	0	0	0	0	0	0	0	1	ev/j	AF125529	47934007	AGTGC	5	AGTGTC	AGAGAA	NT5C3A	Inside
2	48674312	0	0	1	0	0	0	0	0	0	Chicken endogenous proviral avian retroviral LTR	M31066	48674312	CGCTG	5	TGCCAC	CTACTC	ITGA9	Inside
2	48686647	0	0	0	1	0	0	0	0	0	EAV-HP	AJ623291	48686647	CCTGG	5	TGATAG	CCTGGA	ITGA9	Inside
2	50200532	1	1	1	1	1	1	0	0	0	EAV-HP	AJ623291	50200532	CTGTC	5	GGACAG	ACACAA	SUGCT	Inside
2	51168515	0	0	0	0	0	0	0	0	1	EAV-51	AM418553	51168515	CCTTCT	6	tcattt	ttagCT
2	51334676	0	0	0	0	0	0	0	1	0	EAV-HP	AJ623291	51334676	GTACAG	6	CTACAT	CTTCTG	HECW1	Inside
2	52849149	0	0	0	0	0	1	0	0	0	Chicken endogenous proviral avian retroviral LTR	M31066	52849149	CCTATGT	7	GATCTT	TTCATT	TPK1	Inside
2	53685709	0	0	0	1	0	0	0	0	0	EAV-HP	KP256532	53685709	GGTGGAC	7	GGGACT	CAATGT	CNTNAP2	Inside
2	53709296	0	0	0	0	0	0	1	0	0	Chicken endogenous proviral avian retroviral LTR	M31065	53709296	ATATAT	6	atatat	atattg	CNTNAP2	Inside
2	53790014	0	0	0	0	0	0	0	0	1	EAV-HP	AJ623291	53790014	GTGACC	6	AGTCTg	aggatg	CNTNAP2	Inside
2	53922103	1	1	0	1	1	0	0	0	0	EAV-0	AM418554	53922103	AGATAG	6	TATTTG	ACATTA	CNTNAP2	Inside
2	54575079	0	0	0	0	0	0	0	0	1	EAV-HP	AJ623291	54575079	CTAGC	5	ACGTAT	CAGGAG
2	54678715	0	0	0	0	0	0	0	0	1	EAV-51	AM418553	54678715	AGCTGAT	7	ACATTT	CCATCA	LOC112531745	Inside
2	65259500	0	0	0	0	0	0	1	1	1	EAV-51	AM418553	65259500	CAAGCATAG	9	ATAGCT	CTCATG	FARS2	Inside
2	68382496	0	0	0	0	0	0	0	1	0	EAV-0	AM418554	68382496	CACAG	7	AATTGC	ACAAAA	PIGN	Inside
2	68843216	0	0	0	0	0	0	1	0	0	ev/j	AF125529	68843216	ACTTAC	6	GCATAC	ACAATA	CDH20	Inside
2	68857989	0	0	0	1	0	0	0	0	0	EAV-HP	KP256532	68857989	AGGAGAGT	8	GATTGG	AGACAA	CDH20	Inside
2	69031287	1	0	0	1	1	1	0	0	0	EAV-51	AM418553	69031287	ACATA	5	GATGAT	GCTACC
2	69597743	0	0	0	0	0	0	1	0	0	EAV-HP	AJ623291	69597743	CAGTG	5	ttattt	aaatca
2	69809917	0	0	0	1	0	0	0	0	0	Chicken endogenous proviral avian retroviral LTR	M31063	69809917	TACTGTG	7	CCTCTC	CCCTCA
2	70274494	0	0	0	0	0	0	1	0	0	EAV-HP	AJ238124	70274494	AGAGCGT	7	TGAATG	GCATTt
2	70432236	0	0	0	0	1	0	0	0	0	Chicken endogenous proviral avian retroviral LTR	M31066	70432236	GACAC	5	TTGTGG	ACATCT
2	70611263	0	0	0	1	0	0	0	0	0	EAV-HP	AJ623291	70611263	ATTATG	6	CAGCAG	ACCATG
2	70629429	0	0	0	0	0	1	0	0	0	EAV-HP	AJ623291	70629429	GGACGT	6	TGATTG	Gttggc
2	70652141	0	0	0	0	0	0	0	0	1	Chicken endogenous proviral avian retroviral LTR	M31065	70652141	GTTCT	5	GGCTGT	GATTAT
2	70720336	0	0	0	0	0	0	1	0	0	EAV-HP	AJ238125	70720336	ACCTCCT	7	GGTTTG	AAGCTA
2	70752785	0	0	0	0	0	0	0	1	0	EAV-HP	AJ238124	70752785	AGAAAAA	7	ACTGTG	GAAGTT
2	70840091	0	0	1	0	0	0	0	0	0	Chicken endogenous proviral avian retroviral LTR	M31066	70840091	AGACT	5	AGAAAT	CAATAG
2	71401309	0	0	0	0	0	0	0	1	0	EAV-HP	AJ623291	71401309	ACAACC	6	AACTAC	CACAAA
2	71443348	0	0	1	0	0	0	0	0	0	EAV-HP	KC632577	71443348	CTTATA	6	TGGATT	ACAGTC
2	71565558	0	0	0	0	0	0	0	0	1	Chicken endogenous proviral avian retroviral LTR	M31063	71565558	GCTAC	5	ttcttg	ctgggc
2	71888428	0	0	0	0	0	0	0	1	0	EAV-HP	AJ238125	71888428	AATT	4	TAATAT	AGAGTT
2	72434389	0	0	0	1	1	0	0	0	0	ev/j	AF125529	72434389	AAC	3	CACTGC	AACTAG
2	73131138	0	0	0	0	0	0	1	0	0	ev/j	AF125529	73131138	TACCCC	6	TATCCT	CTAATA	CDH12	Inside
2	73728109	0	0	0	0	0	0	1	0	0	Chicken endogenous proviral avian retroviral LTR	M31062	73728109	ACAAG	5	TCATAT	AGATGA
2	74120872	0	0	0	0	1	0	0	0	0	EAV-HP	AJ623291	74120872	TTTTGGT	7	aaaggg	GAACTT
2	74543544	0	0	0	0	0	0	0	0	1	ev/j	AF125529	74543544	ACTGGGAT	7	TTTTCT	AATCCC
2	75155019	0	0	0	0	0	0	1	0	0	EAV-HP	AJ623291	75155019	ACATCGT	7	AATTTG	ACCCCT
2	75216430	0	0	0	0	0	1	0	0	0	EAV-HP	AJ623291	75216430	AGGCT	5	TGATTG	CCTCTT
2	75740874	0	0	0	0	0	0	1	0	0	EAV-HP	AJ623291	75740874	AGGTCTT	7	GCATGG	GGACTT
2	76722917	1	0	0	0	1	0	0	0	0	Chicken endogenous proviral avian retroviral LTR	M31066	76722917	CTGGAC	6	TGAGTG	AGTTAG	DNAH5	Inside
2	76767833	0	0	0	0	0	0	0	0	1	EAV-HP	AJ623291	76767833	CCATGT	6	CAGTTT	Aggttt
2	77196615	1	0	0	0	0	0	0	0	0	ev/j	AF125529	77196615	AATCAT	6	ACAATA	gtttta
2	77586584	0	0	1	0	0	0	0	0	0	EAV-HP	AJ238125	77586584	ATACAC	6	TGGTTC	AAATGA	CTNND2	Inside
2	77635506	0	0	1	0	0	0	0	0	0	Chicken endogenous proviral avian retroviral LTR	M31066	77635506	CATAG	5	ACTGTC	ACAAGT	CTNND2	Inside
2	77710336	0	0	0	0	0	0	1	1	0	Chicken endogenous proviral avian retroviral LTR	M31063	77710336	AAAAGG	6	gaagaa	atttat	CTNND2	Inside
2	78528120	1	1	0	0	1	1	0	0	0	EAV-51	AM418553	78528120	GTATC	5	AGAAGT	CTTGCA	LOC101747535	Inside
2	79078392	0	0	0	0	0	0	0	1	0	EAV-HP	AJ623291	79078392	AAGATTGT	8	atttct	ATCAAA
2	79691991	0	0	1	0	0	0	0	0	0	ALVE	KC610517	79691991	AAAAACCT		TATATT	AAAAAC
2	79817156	0	0	0	1	0	0	0	0	0	Chicken endogenous proviral avian retroviral LTR	M31066	79817156	ACATTCT	7	TGTCAG	TTTGGA
2	80344024	0	0	0	0	0	0	1	0	0	EAV-HP	AJ623291	80344024	ACCAGACT	8	TTGTTG	AAGGTg
2	80484162	1	0	1	0	0	0	0	0	0	EAV-HP	KP256532	80484162	AGGAAG	6	GTGGCT	CAAGGA	LOC112531813	2.4 kb downsteram
2	81466886	0	0	0	0	0	0	1	0	0	EAV-HP	AJ623291	81466886	GTTCTT	6	GGATGT	GAAAGG
2	82406325	0	0	0	0	0	0	1	0	0	EAV-HP	AJ623291	82406325	ACAATTG	7	CAAAAA	GGGGCT
2	82495559	0	0	0	0	0	0	1	0	0	ev/j	AF125529	82495559	G	1	CAATAA	ttttta
2	82615917	0	0	0	0	0	0	1	0	0	Chicken endogenous proviral avian retroviral LTR	M31065	82615917	TAG	3	ttcagg	agagca
2	82686103	0	1	0	0	1	0	0	0	0	EAV-0	AM418554	82686103	GGAGT		TATTGT	GGAGTA
2	82950808	0	0	0	0	0	0	0	1	0	Chicken endogenous proviral avian retroviral LTR	M31066	82950808	CCAAGT	6	AGTTTC	GACTCG
2	84813155	0	0	0	0	0	0	0	0	1	EAV-51	AM418553	84813155	ACCCTC	6	TTATGT	CATAGA	MOCOS	Inside
2	84935544	0	0	0	0	0	0	0	0	1	EAV-HP	KP256532	84935544	TACTATT	7	CTAAGG	TCATGT	MOCOS	Inside
2	85217499	0	0	0	0	0	1	0	0	0	EAV-HP	AJ238124	85217499	CTCAT	5	ATCTCT	tgttct	PCBP2	Inside
2	86659189	0	0	0	0	0	0	0	0	1	EAV-0	AM418554	86659189	AATAATTT	8	ATAGCT	TCCTTA
2	87044183	0	0	0	0	0	0	1	0	0	EAV-HP	AJ623291	87044183	CCAGTG	6	TTAGAC	ACACAT
2	88886084	0	0	0	0	0	0	1	0	0	EAV-HP	AJ623291	88886084	AGTTCAC	7	TTATTA	CATTAA	DNAH5L	Inside
2	88960496	0	0	0	0	0	0	0	1	0	Chicken endogenous proviral avian retroviral LTR	M31062	88960496	AAAA	4	agaaaa	accaaa	LOC101748694	Inside
2	89459109	0	0	1	0	0	0	0	0	0	ALVE	MT263509	89459109	AGAGCGC	7	AGATGA	ATATCA	LOC107052673	Inside
2	92000481	0	0	1	0	0	0	0	0	0	EAV-HP	AJ623291	92000481	AGTTAG	6	TGAGAA	aaatat	FBXO15	Inside
2	92153269	0	0	0	0	0	0	0	1	0	Chicken endogenous proviral avian retroviral LTR	M31066	92153269	AAGGATT	7	TTACTA	TCACAT
2	92915086	0	0	0	0	0	0	1	0	0	EAV-HP	AJ238125	92915086	GAAAGGT	7	aggttg	cctctg
2	92987583	0	0	0	0	0	0	0	1	0	Chicken endogenous proviral avian retroviral LTR	M31066	92987583	AAAAAC	6	CTGTGC	ATTTAG
2	93183458	0	0	0	0	0	0	1	1	0	EAV-HP	KY085952	93183458	GTGCATT	7	ACATTT	TTCAAA
2	94584776	1	0	0	1	0	0	0	0	0	EAV-HP	AJ623291	94584776	ACCTC	5	ACCAGT	AGgttc
2	94923579	0	0	0	1	1	1	0	0	0	EAV-HP	KY085959	94923579	GACCCT	6	GGGTGG	gggcag
2	95148670	0	0	0	0	0	0	0	0	1	EAV-51	AM418553	95148670	ATTCCAA	7	CTGGCA	AGACGT	CDH19	Inside
2	95306968	0	0	0	0	0	0	1	0	0	EAV-0	AM418554	95306968	GTATAC	6	TTAGTT	CAATGT
2	95472924	1	0	1	0	0	1	0	0	0	EAV-HP	KC632578	95472924	GTGATT	6	AACTTT	ATCTAA	CDH7	Inside
2	95863540	0	0	1	0	0	0	0	0	0	EAV-51	AM418553	95863540	AGCT	4	TTCTAC	AATaca
2	99771153	0	0	0	0	1	0	0	0	0	EAV-HP	AJ623291	99771153	TTCTC	5	GAGGAC	CTCAGT
2	100226529	0	0	0	0	0	0	1	0	0	ev/j	AF125528	100226529	GGTATG	6	CCAAAG	GCAGGA
2	100659940	0	0	0	0	0	1	0	0	0	EAV-HP	KP256532	100659940	GAGAT	5	CCTTGT	AAAACT	DLGAP1L	Inside
2	101526661	1	0	0	0	1	0	0	0	0	Chicken endogenous proviral avian retroviral LTR	M31066	101526681	GAATG	5	GTACAG	AATTAT
2	101582276	0	0	0	0	0	0	1	1	0	EAV-0	AM418555	101582276	CCATG	5	CACAGC	GAGAGC
2	101678289	0	1	0	0	0	0	0	0	0	EAV-HP	AJ623291	101678289	ATGGT		TCCTAT	ATGGTC
2	105156291	0	0	0	0	0	1	0	0	0	Chicken endogenous proviral avian retroviral LTR	M31062	105156291	ATGAAC	6	CAAGAT	ATAACT	LOC101749116	Inside
2	105383351	1	0	0	0	1	0	0	0	0	Chicken endogenous proviral avian retroviral LTR	M31062	105383351	AAAAAGT	7	aaCGAT	TCCTTC
2	105550032	0	0	0	0	0	0	0	1	0	EAV-HP	AJ623291	105550032	GAGATTT	7	TTCTAT	TGCTTT
2	105780898	0	0	0	0	0	0	0	1	0	Chicken endogenous proviral avian retroviral LTR	M31066	105780898	ATTCTC	6	CTACAT	CTTTAA
2	108646571	0	0	0	0	0	0	0	1	0	Chicken endogenous proviral avian retroviral LTR	M31066	108646571	ACATGTGT	8	CTGCTA	AAGAGA
2	109161183	0	0	0	0	0	0	0	1	0	EAV-HP	AJ238125	109161183	ATGCAACT	8	ttttta	AAAATT
2	109280882	0	0	0	0	0	1	0	0	0	ev/j	AF125527	109280882	CAGAAGG	7	AAcaac	aaaaaa
2	109317786	0	0	0	0	0	0	1	0	0	EAV-HP	AJ623291	109317786	GTGGTG	6	agtgag	gtgcat
2	109519485	0	0	0	0	0	0	1	0	0	EAV-HP	AJ623291	109519485	AGCTAAGTG	9	TCACCT	ACCCCA	LOC112531855	Inside
2	111455205	0	0	0	0	0	0	0	0	1	EAV-HP	AJ623291	111455205	AAGGG	5	ATCTTG	AAGGTG
2	112731611	0	0	1	0	0	0	0	0	0	EAV-HP	AJ623291	112731611	AGGTAT	6	TTGGCT	ATAGTG	CA8	Inside
2	113301393	0	0	1	0	0	0	0	0	0	EAV-HP	AJ623291	113301393	AATAAT	6	caataa	tatttc
2	113721469	0	0	0	0	0	0	1	1	0	EAV-HP	AJ623291	113721469	ATAAC	5	TCTCAT	ACCCTC	LOC107049082	Inside
2	113995220	0	0	0	1	0	0	0	0	0	EAV-HP	AJ623291	113995220	ACACAC	6	ATGTGA	ATTAAT
2	114334552	0	0	1	0	0	0	0	0	0	EAV-HP	KC632578	114334552	ACCCTGT	7	TAAGGC	AAAATC
2	114699139	0	0	0	0	0	0	1	1	0	EAV-HP	AJ623291	114699139	ACACAGT	7	TATCCA	ACCTCA
2	116004375	0	0	0	0	0	0	0	1	0	EAV-HP	AJ623291	116004375	CTACT	5	gacaag	ATAGAc
2	117708697	1	1	0	0	1	0	1	1	0	EAV-HP	AJ623291	117708697	GAGCT	6	gatgtg	tttgAG
2	118568380	1	0	0	0	0	0	0	0	0	EAV-HP	AJ623291	118568380	GTG	3	TCTCTA	AGTCTG
2	119754913	0	0	0	0	0	0	1	0	0	EAV-HP	AJ623291	119754913	ACAGAACAT	9	aaaagc	acccaa
2	121623454	0	0	0	0	0	0	0	0	1	EAV-HP	AJ623291	121623454	AGGTTCT	7	ACTTTT	ACATGA
2	123220263	0	0	0	0	1	1	0	0	0	EAV-HP	AJ623291	123220263	AACCTA	6	CTTATC	AATGTG
2	124069234	0	0	1	0	0	0	0	0	0	EAV-HP	AJ623291	124069234	ACCCTAG	7	ATTTGA	ATGTGT
2	124075983	1	0	0	0	1	0	0	0	0	EAV-HP	AJ623291	124075983	AGAGAC	6	ATCTGC	ATACTA	LOC107052758	3 kb upstream
2	124543580	0	0	1	0	0	0	0	0	0	EAV-0	AM418554	124543580	CTCAGTG	7	CAGTGT	AGAAAA
2	125549493	0	0	0	0	0	0	0	0	1	EAV-HP	AJ623291	125549493	AAGCACTG	8	AGCCTC	AATGTA
2	125724240	0	0	1	0	0	0	0	0	0	EAV-51	AM418553	125724240	ATCTAC	6	cccccc	ccagcc	FAM92A	3 kb upstream
2	132994781	0	0	0	0	0	0	0	1	0	Chicken endogenous proviral avian retroviral LTR	M31062	132994781	ATCTTAAT	8	ACTGAT	ACACAG
2	133198398	0	0	0	0	0	0	0	0	1	EAV-HP	AJ623291	133198398	ATATAC	6	gtttat	atatat
2	133314053	1	1	1	1	1	1	1	1	1	MLV-related endogenous retrovirus	DQ280312	133314053	G	1	accCTA	TATTTA
2	134613252	0	0	0	0	0	0	1	1	0	EAV-HP	AJ623291	134613252	ACTGTC	6	TATAGA	AATATT
2	134705516	0	0	0	1	0	0	0	0	0	ev/j	AF125529	134705516	AGGATGG	7	GAAGTG	atcaga
2	134718317	0	0	0	0	0	0	0	0	1	EAV-51	AM418553	134718317	AGGGAC	6	CATTAG	AAATAA
2	134790388	0	0	1	0	1	0	0	0	0	EAV-HP	KP256532	134790388	CTAGGG	6	TTCATC	AAAAAT
2	135620243	0	0	1	0	0	0	0	0	0	EAV-HP	AJ623291	135620243	AAAATC	6	tacaca	ctccat
2	137354999	1	0	1	0	0	0	0	1	0	Chicken endogenous proviral avian retroviral LTR	M31066	137354999	AGACCC	6	GGCTTC	AAAGTG	HAS2	5 kb downstream
2	137604277	0	0	0	0	0	0	0	1	0	EAV-HP	AJ623291	137604277	CTATGC	6	AGGTTG	AACTTC
2	142532321	0	1	0	0	0	0	0	0	0	EAV-HP	AJ623291	142532321	GTGAT	5	ttaaag	ctggtc	ZFAT	8 kb downstream
2	143308130	0	0	0	0	0	0	0	1	0	EAV-HP	AJ623291	143308130	GCTATT	6	cttctt	ATAtga
2	143378937	0	0	0	0	0	0	0	0	1	Chicken endogenous proviral avian retroviral LTR	M31066	143378937	CTTAGC	6	TCTCAG	ACAGGT
2	146672653	1	1	1	1	1	1	0	0	0	EAV-51	AM418553	146672653	GGCAAT	6	CAGTCT	cctttg
2	147081821	0	0	1	0	0	0	0	0	0	EAV-HP	AJ623291	147081821	ATCATCT	7	ttaaag	agtcca	TSNARE1	Inside
2	147286180	1	1	0	1	1	0	0	0	0	EAV-HP	AJ623291	147286180	A	1	atcttt	agggtc	TSNARE1	Inside
2	147849873	0	0	0	0	1	0	0	0	0	EAV-0	AM418554	147849873	GATTC	5	TTACTT	CTCCTG
3	541714	0	0	1	0	0	0	0	0	0	EAV-HP	AJ623291	541714	CTCAG	5	TACTAC	CGTTCT
3	1535500	0	0	0	0	0	0	1	1	0	Chicken endogenous proviral avian retroviral LTR	M31063	1535500	ACCTG	5	AGGGTC	AGAGTC
3	3846975	0	0	0	0	0	1	0	0	0	EAV-HP	AJ623291	3846975	CTGAGG	6	TGGGAG	CAGCAC	CFAP61	Inside
3	6776602	0	0	0	1	0	0	0	0	0	Chicken endogenous proviral avian retroviral LTR	M31066	6776602	CTTCCT	6	ATGTAT	CAGAAT	LOC101747264	5 kb upstream
3	11758287	0	0	0	0	0	0	0	1	0	EAV-HP	AJ623291	11758287	AACAAG	6	CTGAtt	aaggaa	LOC421268	Inside
3	13019737	0	0	0	0	0	0	1	0	0	EAV-HP	AJ623291	13019737	ACTGGAT	7	TCCACA	CAGCCA	SPTLC3	Inside
3	13222566	0	0	0	0	0	0	1	1	0	EAV-HP	AJ623291	13222566	AGAATG	6	AATACA	GAATGC	BTBD3	Inside
3	13264623	1	0	1	1	0	0	0	0	0	EAV-HP	AJ623291	13264623	ACACACA	8	GAACAA	TTCCAA
3	29969408	0	0	0	1	0	0	0	0	0	EAV-51	AM418553	29969408	GTGGTT	6	GACTTT	TTATGT
3	31885666	0	0	0	1	0	0	0	0	0	Chicken endogenous proviral avian retroviral LTR	M31066	31885666	CCAAAT	6	TGTGAT	TACTGG	CDC42EP3	3 kb downstream
3	32707968	0	0	0	0	0	0	1	1	1	Chicken endogenous proviral avian retroviral LTR	M31063	32707968	ATTGTC	6	AGATCC	CATGAA
3	33267450	0	0	0	0	1	0	0	0	0	EAV-HP	AJ623291	33267450	AACAGAT	7	TACCAG	gcagaa
3	34184335	0	0	0	1	0	0	0	0	0	EAV-HP	AJ623291	34184335	CACCTCTG	8	AGTAGG	CAAATG	SMYD3	Inside
3	35559445	0	0	0	0	0	0	0	0	1	EAV-HP	AJ623291	35559445	ATTGG	5	TGAAGT	Gaaaag
3	37206306	0	0	0	0	0	0	0	1	0	Chicken endogenous proviral avian retroviral LTR	M31066	37206306	GGCATG	6	TAACCT	GCTTTA
3	40992728	1	1	1	1	1	1	1	0	1	EAV-51	AM418553	40992728	ATGGAC	6	TCCAGC	AAAGCC
3	41659855	1	0	1	1	0	0	0	0	0	EAV-HP	AJ623291	41659855	ACTTCC	6	ACAAGC	GCCTCT	LOC107053042	Inside
3	43465490	0	0	0	0	0	1	0	0	0	EAV-HP	KC632578	43465490	AATTCC	6	CCACCT	CTAGAT
3	45037305	0	0	0	0	0	0	0	1	0	EAV-51	AM418553	45037305	ATTAC	5	CAATGT	CAACAG	PARK2	Inside
3	45174996	0	0	0	1	0	0	0	0	0	EAV-HP	AJ623291	45174996	GGTCT	5	ATAAAT	GCACTT	PARK2	Inside
3	47252628	1	0	0	0	0	0	0	0	0	EAV-HP	KY085957	47252628	AACTCT	6	AGCCCC	AAGTTG	STXBP5	Inside
3	49652695	0	0	0	0	0	0	1	1	0	EAV-51	AM418553	49652695	AGACAAG	7	TGGAAA	ATGATC	LOC107053060	Inside
3	49870138	0	0	0	1	1	0	0	0	0	Chicken endogenous proviral avian retroviral LTR	M31062	49870138	ACTGCGA	7	TTTGGA	AGCTAG
3	50382500	1	0	0	0	0	0	0	0	0	EAV-HP	KC632578	50382500	ACATTGCT	8	AGGAGG	TACTTT
3	53575860	0	0	0	1	0	0	0	0	0	EAV-HP	AJ238124	53575860	CAGACCCAT	9	TCATTT	TACttt
3	54480182	1	1	1	1	1	1	1	1	0	Ovex1_3'UTR	FJ406461	54480182	GT	2	gtcTGA	CGGTCT	SMIM28	1.4 kb upstream
3	55613073	0	0	0	0	0	0	0	0	1	EAV-51	AM418553	55613073	AAAGTGT	7	ACATAT	AGTCAA
3	55992402	0	0	0	0	0	0	1	0	0	EAV-HP	AJ623291	55992402	CTCATCT	7	GGAAAG	TCAGGA	LOC107052997	Inside
3	56304287	0	0	0	1	0	0	0	0	0	EAV-HP	AJ623291	56304287	ACACAGAAG	9	CTTCTC	ACAGCT	SLC2A12	Inside
3	58556980	0	0	0	0	0	0	0	0	1	Chicken endogenous proviral avian retroviral LTR	M31063	58556980	ATGAAG	6	ACTTGG	GGATAg
3	60547357	0	0	1	0	1	0	0	0	0	EAV-HP	AJ623291	60547357	CTCAAGG	7	gatgat	GTCCCA	NKAIN2	Inside
3	60864635	0	0	0	0	0	0	0	0	1	EAV-HP	AJ623291	60864635	AGAAG	5	CTCCAG	ACATCT
3	60919042	0	0	0	0	0	0	0	1	0	ev/j	AF125529	60919042	CTACCC	6	TTTACC	ACAGGG	TRDN	Inside
3	61231173	0	0	0	0	1	0	0	0	0	EAV-HP	AJ623291	61231173	GTGTTC	6	ATCTTC	ATCAGC
3	62247834	0	0	0	0	0	0	0	1	0	Chicken endogenous proviral avian retroviral LTR	M31065	62247834	AACTCC	6	TTGCCC	AGTGCA
3	64304668	0	0	0	0	0	0	1	0	0	EAV-HP	AJ623291	64304668	TTTTCT	6	gtttag	ttatgT
3	64337545	1	0	0	0	1	0	0	0	0	EAV-HP	KY085955	64337545	GACAGC	6	TAGCAT	ATACAA
3	65535605	0	0	0	0	0	1	0	0	0	EAV-HP	AJ623291	65535605	TATATCT	7	ATCTGT	TACATT	LOC112532117	Inside
3	69269147	0	0	0	0	0	0	0	0	1	EAV-HP	AJ623291	69269147	ATGCC	5	TCTTAC	CTGCTC
3	69616315	0	0	0	0	0	0	1	0	0	EAV-HP	AJ623291	69616315	GAACAG	6	ACTGAG	AAAATT
3	69763452	0	1	0	0	0	1	0	0	0	EAV-0	AM418554	69763452	AGATTAT	7	TTGACT	AAGCCA
3	69767649	0	0	0	0	0	0	1	0	0	Chicken endogenous proviral avian retroviral LTR	M31063	69767649	CTATC	5	GACATC	ACTTTA
3	69818706	0	0	0	0	0	0	1	0	0	EAV-HP	AJ623291	69818706	GTTGAAC	7	ggcctt	ctcctA
3	69874755	0	0	0	0	0	0	1	0	0	EAV-HP	AJ623291	69874755	ACAAAAC	7	tgtaaa	aaaaca
3	70587190	0	0	0	0	0	0	1	0	0	EAV-HP	AJ623291	70587190	CACATACT	8	TAACTT	GTAAAA
3	71037294	0	0	0	0	0	0	0	1	0	EAV-0	AM418554	71037294	AGCTTATA	8	AGAGAT	GTCCAA
3	73190032	0	0	1	0	0	0	0	0	0	EAV-HP	KC610517	73190032	TTCCTCT	7	TTGTGC	TAGGTT	MANEA	3 kb upstream
3	73693790	0	0	0	0	0	1	0	0	0	EAV-HP	AJ623291	73693790	GGCATG	6	CTTGTT	CACAGA
3	74202873	0	0	0	0	0	0	1	0	0	Chicken endogenous proviral avian retroviral LTR	M31066	74202873	CACCTCT	7	ctgaat	ctttta
3	74597919	0	0	0	0	0	0	0	0	1	EAV-51	AM418553	74597919	AATATGT	7	TCTGTA	CCTTGT	LOC107053105	Inside
3	74818106	0	0	0	0	0	0	0	1	0	Chicken endogenous proviral avian retroviral LTR	M31064	74818106	AGAAGTT	7	GTAACA	ttcaca
3	78097513	0	0	0	1	1	0	0	0	0	EAV-HP	AJ623291	78097513	CATAA	5	GAGTCC	TGGCTT
3	78495176	0	0	0	0	0	0	1	0	0	ev/j	AF125529	78495176	ATATAT	6	atatat	tatatg
3	79699489	0	0	0	0	0	1	0	0	0	EAV-HP	AJ623291	79699489	CCCCTT	6	TCCTCT	TTGAAT
3	79703149	1	0	1	1	0	1	0	0	0	EAV-51	AM418553	79703149	GATCCCT	7	TTTGTG	TCTaat
3	80035405	0	1	0	0	1	0	0	0	0	EAV-0	AM418554	80035405	GAAGTG	6	TATAAT	CAGAAA
3	80287572	0	0	1	0	0	0	0	0	0	EAV-HP	AJ623291	80287572	ACTCTT	6	CCCTCT	CCATAT
3	83632337	0	0	0	0	0	1	0	0	0	ALVE	MT263512	83632337	CTGCGT	6	agcacG	AGAGGG	ADGRB3	Inside
3	83851343	0	0	0	0	0	0	0	0	1	Chicken endogenous proviral avian retroviral LTR	M31065	83851343	GCAAC	5	ctgttg	actatt	LOC101751461	Inside
3	83947829	0	0	0	0	0	0	1	0	0	EAV-HP	AJ623291	83947829	CAGCAGTTT	9	TTCTGt	agtttt
3	84351131	0	0	0	0	0	0	1	0	0	Chicken endogenous proviral avian retroviral LTR	M31065	84351131	CTTTACT	7	TTCCAG	TATGTG
3	84371375	0	0	0	0	0	0	0	1	0	EAV-HP	AJ623291	84371375	AAACTAGT	8	CTAACT	taagaa
3	84410291	0	0	0	0	0	0	1	0	0	EAV-HP	AJ623291	84410291	AAACTAGT	8	CTAACT	taagaa
3	84653746	0	0	0	0	1	0	0	0	0	EAV-HP	AJ623291	84653746	AGTTTTC	7	aatctg	caagaa
3	86495470	0	0	0	1	0	0	0	0	0	EAV-HP	KP256532	86495470	CAGAAAAC	8	CATACT	AAAGTG
3	85278029	0	0	1	0	1	0	0	0	0	EAV-HP	AJ623291	85278029	ATTTTC	6	ATCCTT	CATGTT	EYS	Inside
3	85279585	0	0	0	0	0	0	1	0	0	ev/j	AF125529	85279585	AGCAT	5	TATTTT	ATTGCT	EYS	Inside
3	85373662	0	0	0	0	0	0	1	0	0	Chicken endogenous proviral avian retroviral LTR	M31063	85373662	AAAGAT	6	TGGCTG	GTAACC	EYS	Inside
3	85850545	0	0	0	0	0	0	0	0	1	EAV-HP	AJ623291	85850545	CCTAC	5	GAATGT	CTTTGC
3	85983819	0	1	0	0	0	0	0	0	0	Chicken endogenous proviral avian retroviral LTR	M31063	85983819	AGATAG	6	GATTGT	CTAGCT
3	86226672	0	0	0	0	0	0	0	0	1	EAV-HP	AJ623291	86226672	ATCCAT	6	GACTGT	CTTCTT	KHDRBS2	Inside
3	88778598	1	0	0	0	1	0	0	0	0	EAV-0	AM418555	88778598	ATTTCC	6	aagggg	gaaCAC
3	89919057	0	0	0	1	0	0	0	0	0	EAV-HP	AJ238124	89919057	AGACAAC	7	ACAGCT	AACAGC	CSMD1	Inside
3	90247865	0	0	0	0	1	0	0	0	0	ev/j	AF125529	90247865	AGTAATGT	8	AGTTTA	TCCTAA
3	90538931	0	0	0	0	0	1	0	0	0	EAV-HP	AJ623291	90538931	AGCATC	6	tactac	AGTCTT
3	91565633	0	0	0	0	0	0	0	1	0	EAV-HP	AJ623291	91565633	AAACCT	6	AAGTAG	ttcatt	ERICH1	Inside
3	92334299	0	0	0	0	1	0	0	0	0	ALVE	MT263510	92334200	AGACAGCT	8	GATCTA	TTAAAA
3	92484645	0	0	0	0	0	0	0	1	0	EAV-HP	AJ623291	92484645	AAGCC	5	TGGCAC	AAAGAG	SNTG2	8 kb upstream
3	93622027	0	0	0	0	0	0	1	0	0	EAV-HP	AJ623291	93622027	AGATTTT	7	AGATAT	CAGAGA	TSSC1	Inside
3	93823269	0	0	0	0	0	0	1	0	0	EAV-0	AM418553	93823269	ATGTGTGT	8	TGCTCG	CTCAAA
3	94015285	0	0	0	0	0	0	0	1	0	EAV-0	AM418555	94015285	TGAGG	5	AGCCAG	GTAGCT
3	94856816	1	0	0	0	0	0	0	0	0	EAV-HP	AJ623291	94856816	CTATCT	6	TATTAC	actgtt
3	95161534	0	0	0	0	0	0	1	0	0	EAV-0	AM418554	95161534	ACTAAC	6	GTTTGA	AAAATA
3	95209143	0	0	0	0	0	0	0	0	1	ev/j	AF125529	95209143	GTGACC	6	GCTATT	ACACTT
3	95348490	1	0	0	0	1	0	0	0	0	ev/j	AF125529	95348490	AACAGCTT	8	aaagag	aaaaaa
3	98003455	0	0	0	0	0	0	0	1	0	Chicken endogenous proviral avian retroviral LTR	M31066	98003455	GCTAAA	6	AATAGT	CTACTC
3	98490938	0	0	0	0	0	0	1	0	0	EAV-HP	AJ623291	98490938	GTATG	5	TGGAAT	CAATGA
3	99259610	0	0	0	0	0	0	1	1	0	Chicken endogenous proviral avian retroviral LTR	M31063	99259610	AAAGC	5	cttctg	aaaagt
3	99634554	1	1	1	1	1	1	1	1	0	EAV-HP	AJ623291	99634554	GTTGG	5	ATGGAT	CAGCTG
3	100748418	0	0	0	0	0	0	1	1	0	EAV-0	AM418555	100748418	AC	2	GAATTG	CTGGTC
3	101202255	1	0	0	0	0	0	0	1	1	EAV-HP	AJ623291	101202255	TCCTC	5	cctcct	cttcac
3	102824275	0	0	0	0	0	0	0	1	0	EAV-0	AM418554	102824275	AGATGT	6	TCTCAT	tgccat	LOC101748658	4 kb downstream
3	103307211	0	0	0	0	1	0	0	0	0	Chicken endogenous proviral avian retroviral LTR	M31066	103307211	CTGAAG	6	AAAGTT	CACCTT
3	103363112	0	0	0	0	0	0	0	0	1	EAV-HP	AJ623291	103363112	GGCAAC	6	TCTCAC	AACACG
3	106485745	1	0	0	0	0	0	0	0	0	ev/j	AF125529	106485745	T	1	CATTGT	TAGGAA	MSRA	Inside
3	107513841	0	0	0	0	0	0	0	1	0	EAV-HP	AJ623291	107513841	CCACAT	6	CAGATC	GCGCTC	EFHC1	Inside
3	109544699	0	0	0	0	0	0	0	0	1	EAV-HP	AJ623291	109544699	CAAGCT	6	TGCTAG	CTATCT
3	110640830	0	0	0	0	0	0	0	0	1	EAV-HP	AM418553	110640830	GCAAC	5	ACTGAG	GCAACA	EVA1A	Inside
4	5972203	0	0	1	0	0	0	0	0	0	Chicken endogenous proviral avian retroviral LTR	M31062	5972203	TAGCAT	6	TAACAG	AAAATT
4	6117585	1	0	1	0	0	0	0	0	0	EAV-HP	KP256532	6117585	AGTAATG	7	AGTTAA	GTTGGT
4	10445267	0	0	0	0	1	0	0	0	0	EAV-HP	AM418553	10445267	ACAAAAAAT	9	GTAAAG	CTTACA
4	14388328	0	0	0	0	0	0	1	0	0	EAV-HP	AJ623291	14388328	GGAAG	5	AATTAT	CTGGCC	LOC112532362	Inside
4	15512881	1	0	0	1	0	0	0	0	0	EAV-HP	AJ623291	15512881	TTGGTCT	7	tgtttc	ttctgt	TENM1	Inside
4	19422025	0	0	0	0	0	0	0	1	0	Chicken endogenous proviral avian retroviral LTR	M31066	19422025	AGATGA	6	TAATCC	CTGCAT
4	19438543	0	0	0	0	0	0	0	1	0	EAV-HP	AJ623291	19438543	CCAATC	6	GATCat	ctgagt	LOC107053212	Inside
4	19510420	0	0	0	0	0	0	0	1	0	Chicken endogenous proviral avian retroviral LTR	M31066	19510420	ATAATCT	7	TCAACT	TGCATT
4	19765787	0	0	0	0	0	0	0	0	1	EAV-HP	AJ623291	19765787	GTCTCG	6	TTTCTT	GTTTCA	TRIM2	Inside
4	20263384	1	1	0	0	0	0	0	0	0	EAV-0	AM418554	20263384	AGTAATG	7	CCGCCT	CATAAA	DCHS2	Inside
4	20558758	0	0	0	1	0	0	0	0	0	EAV-HP	AJ623291	20558758	ACAGGAAT	8	TTAGGA	CACATA	LOC101749594	3 kb downstream
4	20859589	0	0	0	0	0	0	1	0	0	EAV-HP	AJ238124	20859589	ATCCTT	6	CCCTTG	CAACCA	GUCY1B3	5 kb downstream
4	20949551	0	0	0	0	0	0	1	0	0	EAV-HP	AJ623291	20949551	GGAG	4	gaaaag	CAAGGC	LOC107053208	Inside
4	20960326	0	0	0	0	0	0	0	1	0	EAV-HP	AJ623291	20960326	GCT	3	TATGTA	gtagag	LOC107053208	Inside
4	21326986	0	0	0	0	0	0	1	0	0	EAV-HP	AJ623291	21326986	ACGTAT	6	GGACAG	AGAAGT	PDGFC	7 kb downstream
4	21350840	0	0	0	0	0	0	0	1	0	EAV-HP	AJ623291	21350840	TGTGGGTG	8	agcagg	GTGGGT
4	22286558	0	0	0	0	0	0	0	0	1	EAV-HP	KP256532	22286558	ATAGGC	6	CTGTTC	CCCAGC
4	22354856	1	1	1	1	1	1	1	0	0	EAV-51	AM418553	22354856	CTGCA	5	TCTTCT	AATGTC
4	22366009	0	0	0	0	0	0	0	0	1	EAV-HP	AJ238125	22366009	TGTGTG	6	AGCTAC	GTGCAG
4	23219309	1	0	0	0	0	0	0	0	0	EAV-0	AM418554	23219309	GTTGT	5	GAGTAT	CTTCAT
4	23494872	0	0	0	0	0	0	0	1	0	Chicken endogenous proviral avian retroviral LTR	M31063	23494872	ATTTTT	6	CCAgga	aatata	MARCH1	Inside
4	24253552	0	0	0	0	0	0	0	0	1	Chicken endogenous proviral avian retroviral LTR	M31063	24253552	GTTAG	5	GAAAGT	GAAATA
4	25861895	0	0	0	1	0	0	0	0	0	EAV-HP	AJ623291	25861895	AAACCCT	7	CTTCAC	AAGGAA
4	25972625	0	0	0	0	0	0	0	0	1	EAV-HP	AJ623291	25972695	AGGAGT	6	CATAGA	TCCTTT
4	26009983	0	0	0	0	0	0	1	0	0	EAV-HP	AJ623291	26009983	GGGAG	5	ctgcct	gggagc
4	26306665	0	0	0	0	0	0	1	0	0	EAV-HP	KY085952	26306665	ATATAAA	7	AGAACT	GCATAT
4	26323223	0	0	0	0	0	0	0	1	0	ev/j	AF125529	26323223	GCTGAA	6	tatagg	ATAAGT
4	26596153	0	0	0	0	0	0	0	1	0	EAV-HP	AJ623291	26596153	GATCCC	6	GGGATT	AGATTT
4	27366362	0	0	0	0	0	1	0	0	0	EAV-HP	AJ623291	27366362	AGGGTTT	7	CTCTTG	TGTAAG
4	27543428	1	0	0	0	0	0	1	0	0	Chicken endogenous proviral avian retroviral LTR	M31063	27543428	ATTTT	5	aacttt	ataaat
4	27921238	0	0	1	0	0	1	0	0	0	EAV-HP	AJ623291	27921238	GTCGCT	6	aggtgt	GAACTC
4	28055086	0	0	0	0	0	0	0	0	1	EAV-HP	AJ623291	28055086	GAAACT	6	CTTTTG	TGCCTA
4	28240796	0	0	0	0	0	0	0	1	0	EAV-HP	AJ623291	28240796	ATCTACT	7	ACTGcc	tttttt
4	28806816	0	0	0	0	0	0	0	0	1	EAV-HP	AJ623291	28806816	ATGGC	5	catcTT	CAGCAC	LOC107051792	5 kb downstream
4	30457395	0	0	0	0	0	1	0	0	0	ev/j	AF125529	30457395	CATGAC	6	CGTTTC	ACAGTG
4	31434046	0	0	0	0	0	0	1	0	0	EAV-51	AM418553	31434046	TCC	3	ACAGGG	TGTTGA	SLC10A7	Inside
4	33760680	0	0	0	0	0	0	0	1	0	EAV-HP	KP256532	33760680	AATGA	5	GTGATG	AGTTGG	FBXW7	Inside
4	36029893	1	0	0	0	1	1	0	0	0	EAV-HP	AJ623291	36029584	ATCAGC	6	TAGTGC	GTAGTT	CCSER1	Inside
4	36248712	0	0	0	0	0	0	1	0	0	ev/j	AF125529	36248712	TACATA	6	ACCGTG	CCAGAG
4	36388661	0	0	0	0	0	0	1	0	0	Chicken endogenous proviral avian retroviral LTR	M31066	36388661	GG	2	tccaag	ctgaAA	GRID2	Inside
4	41244591	0	0	0	0	0	0	0	1	0	EAV-51	AM418553	41244591	CTTCCT	6	ACTGTT	TCCATG	LOC112532413	Inside
4	41650118	0	0	1	0	0	0	0	0	0	EAV-HP	AJ623291	41650118	CTTCC	5	ATATAT	AGAGTA
4	42490371	0	0	0	0	1	0	0	0	0	EAV-HP	AJ623291	42490371	GATTC	5	aacagt	ATTGTT
4	42493550	0	0	1	0	0	0	0	0	0	ALVE	MT263512	42493550	GGGATGT	7	AGGTAT	CATGCT
4	43356227	0	0	0	0	1	0	0	0	0	EAV-HP	AJ623291	43356227	GGAACC	6	TGCTTG	AGAGCT
4	45523956	0	0	0	0	0	0	0	0	1	EAV-51	AM418553	45523956	GTATTGC	7	GCACTG	AGGCTC	RASGEF1B	Inside
4	45789119	0	0	0	0	1	0	0	0	0	EAV-HP	KP256532	45789119	ACGTCTC	7	TTCCTA	CCCTGC	AFF1	Inside
4	47462313	0	0	0	0	0	0	1	1	0	EAV-51	AM418553	47462313	CTATATT	7	TTACAT	CCTTGG
4	48628511	0	0	0	0	0	0	0	1	0	EAV-HP	AJ623291	48628511	ATTCCCT	7	GACAGT	TTGGTG
4	54363467	0	0	0	0	0	0	0	1	0	EAV-51	AM418553	54363467	TGAGC	5	AAGTGC	AAGGAT	LOC112532303	Inside
4	54465711	0	0	0	0	0	0	1	1	0	EAV-HP	AJ623291	54465711	GCCTTT	6	TTCCTG	TGCTGA	LOC112532303	Inside
4	55543159	0	0	0	0	0	0	0	1	0	EAV-HP	AJ623291	55543159	CCCTGG	6	agagtc	cctgga
4	55912327	1	0	0	0	0	0	0	0	0	EAV-HP	KP256532	55912327	GATAGAG	7	ctgttt	ctaatt
4	57760665	0	0	0	0	0	0	1	0	0	EAV-HP	AJ623291	57760665	TACAGG	6	AAGTCT	AGAATA
4	58904649	0	0	0	0	0	0	1	0	0	EAV-HP	KY085959	58904649	ACACAAC	7	aaaact	ACTATT
4	61930270	0	0	0	0	0	0	0	0	1	EAV-HP	AJ623291	61930270	GGAAAAC	7	GAAGAT	attact
4	62128029	0	0	0	0	0	0	0	0	1	EAV-HP	AJ623291	62128029	ATCTC	5	TTCTGT	AACCTG
4	63934783	0	0	0	1	0	0	0	0	0	EAV-HP	AJ623291	63934783	CTAGTA	6	TCTGAT	GTTGGT
4	65219465	0	0	0	0	0	0	1	0	0	EAV-HP	AJ623291	65219465	CCCCCC	6	CACTTC	taactt	KDR	6 kb downstream
4	66684588	0	0	0	0	0	1	0	0	0	EAV-HP	AJ623291	66684588	AGAGCTC	7	TGGGAA	ATAATG	CORIN	Inside
4	67349931	0	0	0	0	0	0	1	0	0	EAV-HP	AJ623291	67349931	TTAGCT	6	TGTTTT	AACATC
4	70296799	0	0	0	0	0	0	1	0	0	Chicken endogenous proviral avian retroviral LTR	M31065	70296799	CTCAGG	6	AGGTTG	GACTGA	ARAP2	Inside
4	70476675	0	0	0	0	0	1	0	0	0	Chicken endogenous proviral avian retroviral LTR	M31063	70476675	GTAGC	5	TGCCTG	GTAACA	LOC101748093	Inside
4	70590027	0	0	0	0	0	1	0	0	0	EAV-HP	AJ623291	70590027	CAATGCAT	8	TGCCAC	GTACCT
4	70814023	0	0	1	0	0	0	0	0	0	EAV-HP	AJ623291	70814023	AGGCAAT	7	AATGTG	ACACat
4	70940776	1	1	0	0	0	1	0	0	0	ev/j	AF125529	70940776	AGTTCCT	7	AGCCTG	GCAGGT
4	70998661	0	0	0	0	0	0	0	0	1	EAV-51	AM418553	70998661	AGCAGA	6	CTTTTT	GTCTGT
4	71202917	0	0	0	0	0	0	0	0	1	EAV-HP	AJ623291	71202917	TACTCC	6	TGATGT	aaatag	LOC112532427	Inside
4	71295510	0	0	0	0	0	0	1	0	0	EAV-HP	AJ238125	71295510	ATAGTT	6	GGCTAT	GAAGTT
4	71381820	0	0	0	0	0	0	0	0	1	EAV-HP	AJ623291	71381820	AAAATT	6	AATGAG	CACGCC
4	71864233	0	0	0	0	0	0	0	0	1	EAV-HP	AJ623291	71864233	GAAACTG	7	CACAAG	GGGTGT
4	72120987	0	0	0	0	0	0	0	1	0	EAV-HP	AJ238125	72120987	AGGTGTG	7	CAGGTA	CCCTGG
4	72713135	0	0	0	0	0	0	0	0	1	EAV-HP	AJ623291	72713135	CTTGTC	6	ATACTC	AAACAC
4	74743005	0	0	0	0	0	0	0	1	0	EAV-HP	KP256532	74743005	CAGAGTC	7	AACGAT	ACTGAG	KCNIP4	Inside
4	75260534	0	0	0	0	1	0	0	0	0	Chicken endogenous proviral avian retroviral LTR	M31062	75260534	ACCATAG	7	aacaga	aatcac
4	75618055	0	0	0	1	0	0	0	0	0	EAV-HP	AJ623291	75618055	ACTATTC	7	CTTCAG	CCAATG	LOC10750905	Inside
4	77922059	0	0	0	0	0	0	0	1	0	EAV-51	AM418553	77922059	ACGACCT	7	TTTGTT	CAGGAA
4	78079917	0	0	1	0	0	0	0	0	0	ALVE	MT263512	78079917	CCTACCT	7	AAGTTT	TTGTGA
4	79569329	1	0	0	0	0	0	0	0	0	ALVE	MT263508	79569329	AGTAAC	6	ATATCT	ACTGTT	PPP2R2C	Inside
4	82267520	1	0	0	0	1	0	0	0	0	EAV-HP	AJ623291	82267520	AATTCCT	7	AACTAC	CAGCAC	NOP14	0.3 kb downstream
4	82998559	0	0	0	0	0	0	1	0	0	EAV-HP	AJ623291	82998559	CGAGGG	6	TGAGAC	ACTCAG	NAT8L	0.6 kb downstream
4	86583361	0	0	0	0	0	0	0	1	0	EAV-HP	AJ623291	86583361	ATATT	5	CCACTG	CTGTAT
4	86718984	0	1	0	0	0	1	0	0	0	EAV-0	AM418555	86718984	ACTTAC	6	AAGTAT	AACAAT	LOC107053325	0.5 kb upstream
4	87333002	0	0	0	0	0	0	0	0	1	EAV-HP	AJ623291	87333002	GAGGAT	6	AACTTT	AGTCCA
4	88319518	0	0	0	0	0	1	0	0	0	Chicken endogenous proviral avian retroviral LTR	5.42e-166	88319518	GGGTTGT	7	GCTTTG	AAGGTA	LOC101749155	Inside
5	3792080	0	0	0	0	0	0	0	0	1	EAV-HP	AJ623291	3792080	ACCTTGCT	8	TGAGCA	TTGCTT	LOC107053348	Inside
5	4620337	1	0	0	0	0	1	0	0	0	EAV-HP	AJ623291	4620337	AATATCC	7	GCAAGT	AAACTT
5	6746981	1	0	0	0	0	0	0	0	0	EAV-HP	KP256532	6746981	ATTCAT	6	TAACAG	AAGTGT	SPON1	Inside
5	7660785	1	0	0	0	0	0	0	0	0	EAV-HP	AJ238124	7660785	ACTCCCC	7	ACTGTA	CTTTGA	PPFIBP2	Inside
5	9701116	0	0	0	0	0	0	0	0	1	EAV-HP	AJ623291	9701116	AGTAGT	6	GTTTAG	ATATGA	DENND5A	Inside
5	10870931	0	0	0	1	1	1	0	0	0	EAV-HP	AJ238124	10870931	GTTAATC	7	AGGATT	AGACAT	INSC	Inside
5	20255201	0	0	0	0	0	0	1	0	0	EAV-HP	AJ623291	20255201	GCTATGT	7	ATACTT	CTCCTT
5	20435871	1	0	0	0	0	0	0	0	0	EAV-HP	AJ623291	20435871	ACAGTA	5	TGTTTC	AATCTT
5	20703265	1	0	0	0	1	0	0	0	0	EAV-0	AM418554	20703265	ACCCT	5	CCTATt	cctctg	LOC101752331	Inside
5	20734545	0	0	0	0	0	0	1	0	0	EAV-HP	KY085956	20734545	CAGCTGT	7	CAGAGC	AGCCAT	LOC112532495	Inside
5	21300941	0	0	1	0	0	0	0	0	0	ALVE	MT263512	21300941	GTGCCCT	7	GGGATG	TGTCAG	LRRC4C	Inside
5	21371180	0	0	0	0	0	0	1	0	0	EAV-HP	AJ238124	21371180	AGGTC	5	ATAGCA	ATACTT	LRRC4C	Inside
5	32794778	0	0	0	0	0	1	0	0	0	ALVE	MT263509	32794778	GATGGC	6	tgctcc	actcag
5	32932228	1	1	0	0	1	0	0	0	0	EAV-HP	KY085958	32932228	CACCTCACT	9	CCTCAT	TCAAAA
5	33599454	0	0	0	1	0	0	0	0	0	EAV-0	AM418554	33599454	GAAGA	5	GCCCAG	CAGCAC	LOC101747618	Inside
5	39703877	1	0	0	0	0	0	0	0	0	EAV-HP	AJ623291	39703877	AGTAC	5	CATCTT	AAAGTG
5	39973881	0	0	0	0	0	0	1	0	0	Chicken endogenous proviral avian retroviral LTR	M31066	39973881	CCTGTG	6	GTTTGC	AAATTC	NRXN3	Inside
5	40080624	0	0	1	0	0	0	0	0	0	EAV-HP	AJ623291	40080624	GTTTTGT	7	actttt	aaacCA	NRXN3	Inside
5	41394926	1	1	0	1	1	1	0	0	0	EAV-HP	KY085952	41394926	GAAAT	5	GCTTTT	AAACTT
5	42660311	1	0	0	0	1	0	0	0	0	EAV-HP	KC632578	42660311	TTTACT	6	AGAGTT	TTATCT
5	42711246	0	0	0	0	0	0	1	0	0	EAV-51	AM418553	42711246	AATCAAT	7	ATCTGT	AAAGGC
5	42879121	0	0	0	0	0	1	0	0	0	EAV-HP	KP256532	42879121	CAGTGTTT	8	AAATAG	CTTTGC
5	45718521	0	1	1	1	0	0	0	0	0	ev/j	AF125529	45718521	TTCAGT	6	TTCTTC	GAGCAG	SERPINA10	7 kb upstream
5	46778896	0	0	0	0	0	0	0	1	0	EAV-HP	AJ623291	46778896	ACCTG	5	GTGTGT	TATAGA
5	47423487	1	0	0	0	1	0	0	0	0	EAV-HP	KC632578	47423487	CAACC	6	TCCTCT	CTGTTC
5	51112328	0	0	0	0	0	1	0	0	0	EAV-HP	AJ623291	51112328	CCCCTG	6	GGATAG	AACTAT
5	53658217	0	0	0	1	0	0	0	0	0	EAV-51	AM418553	53658217	ATAGT	5	aataat	aaataa
5	54664307	0	0	0	0	0	0	0	1	0	Chicken endogenous proviral avian retroviral LTR	M31065	54664307	GTTTTT	6	ACTTTG	GGAGTT
6	1884206	0	0	0	0	0	0	0	0	1	Chicken endogenous proviral avian retroviral LTR	M31065	1884206	CTTAGG	6	AGATTT	TTAAGT	LOC107053614	Inside
6	6196699	0	0	0	0	0	0	0	1	0	Chicken endogenous proviral avian retroviral LTR	M31066	6196699	ACCAAAG	7	CACATA	CTACTC
6	7616703	0	0	0	0	0	0	0	0	1	ev/j	AF125529	7616703	CGGACC	6	ctcttc	CACTGC	CTNNA3	Inside
6	7654490	0	0	0	0	0	0	1	1	0	EAV-51	AM418553	7654490	GAAAAC	6	TTGAAT	CAAATT	CTNNA3	Inside
6	7813548	1	1	0	0	0	0	0	0	0	Chicken endogenous proviral avian retroviral LTR	M31062	7813548	ACTCC	5	cagatg	AAACTG	CTNNA3	6 kb downstream
6	7881350	0	0	0	0	0	0	1	0	0	EAV-HP	AJ623291	7881350	CTCAT	5	TACCTC	agaaac
6	8325931	0	0	0	0	0	0	1	0	0	EAV-HP	AJ623291	8325931	CCTTTCT	7	AGGATG	CAGTCT
6	14673591	0	0	0	1	1	1	0	0	0	EAV-HP	AJ623291	14673591	TAAATT	6	TCTCCC	ACAAAT
6	15945724	0	0	0	0	1	0	0	0	0	ev/j	AF125529	15945724	CAGCCAGC	8	CATTAG	ACTATT	ADK	Inside
6	19179983	0	0	0	0	1	0	0	0	0	EAV-51	AM418553	19179983	ACTATTG	7	AATGTA	CACTAA	ARHGAP22	Inside
6	20595654	0	1	0	0	0	0	0	0	0	EAV-HP	AJ623291	20595654	AGATATA	7	AGCTAG	GCAAAG
6	25311274	0	0	1	0	0	0	0	0	0	EAV-HP	AJ623291	25311274	GGAAAGCCT	9	CATTGT	TTCCTT	LOC107053685	Inside
6	25685027	1	0	0	0	0	0	0	0	0	EAV-HP	AJ623291	25685027	ACATTGC	7	TGGATG	ccccct
6	32189059	0	0	0	0	0	1	0	0	0	EAV-HP	KP256532	32189059	AGCGATGTG	9	AACTGG	ATCCCC
6	34127679	1	0	0	0	0	0	0	0	0	ART-CH	KR188980	34127679	ATGCTG	6	GTTGGG	Gtgagt	DOCK1	0.5kb downstream
6	34446319	1	0	0	0	0	0	0	0	0	EAV-0	AM418554	34446319	TTGGGT	6	CATCCT	AACTTT
7	921466	0	0	0	0	0	0	1	0	0	Chicken endogenous proviral avian retroviral LTR	M31062	921466	AGGAAA	6	CTACAG	CAACTC	GULP1	Inside
7	1054571	0	0	0	0	0	0	1	0	0	EAV-HP	AJ623291	1054571	GATCTAC	7	GTGCTT	AAATGT	TFP1	Inside
7	4080993	0	0	0	0	0	0	0	0	1	EAV-HP	AJ623291	4080993	GTCTTCTGT	9	CAATGG	CATCGC	SPAG16	Inside
7	4464530	0	0	0	0	0	1	0	0	0	ALVE	MT263515	4464530	CCTCC	5	CTGTAT	AATAAC
7	8572400	0	0	1	0	0	1	0	0	0	EAV-HP	AJ623291	8572400	GTGTT	5	GGGTTT	CACATT
7	8711424	0	0	0	0	0	0	0	1	0	EAV-HP	AJ623291	8711424	CATATT	6	TCCCCT	CCCATA	LOC107053802	Inside
7	8785203	0	0	0	0	0	0	1	0	0	EAV-HP	AJ623291	8785203	GTTATC	6	GAAGGT	ACTTCT	LOC107053802	Inside
7	8982673	0	0	0	0	0	1	0	0	0	EAV-HP	KC632578	8982673	AAAAC	5	aattag	aaagat
7	9523920	1	0	0	1	0	0	0	0	0	EAV-HP	AJ623291	9523920	GTAGAGT	7	AAATCT	AGAAAG
7	12319280	0	0	0	0	0	0	0	1	0	EAV-HP	AJ623291	12319280	GAGCAG	6	AAGGAG	Gaacca	KLF7	Inside
7	14446005	1	1	1	1	0	1	0	0	0	Chicken endogenous proviral avian retroviral LTR	M31063	14446005	CCTTCAT	7	ACATGT	GCAACA
7	16002886	1	0	0	0	1	0	0	0	0	EAV-HP	AJ623291	16002886	TATACC	6	CATTAT	TGATAG
7	18210320	0	1	0	1	0	1	0	0	0	EAV-HP	AJ623291	18210320	CCTACT	6	GGGACG	AAGTTT	GAD1	Inside
7	19802347	0	0	0	0	0	0	1	0	0	Chicken endogenous proviral avian retroviral LTR	M31062	19802347	TGGGCT	6	GCCTGC	CATCAG	CSRNP3	Inside
7	21030465	0	0	1	0	0	0	0	0	0	EAV-HP	AJ623291	21030465	TCTGAGT	7	CAGCTG	AAGAAC	KCNH7	Inside
7	21448474	0	0	0	0	0	0	1	0	0	EAV-HP	AJ623291	21448474	AGTTATT	7	ACAAGT	TTTTTC	TANK	3 kb downstream
7	26614371	0	0	1	0	1	0	0	0	0	EAV-HP	AJ623291	26614371	ACACG	5	GGGTTT	GAATAT	SEMA5B	Inside
7	29481539	0	0	0	0	0	1	0	0	0	ALVE	MT263509	29481539	GTATT	5	tactgg	acacat	DPP10	Inside
7	30328439	0	0	0	0	1	0	0	0	0	EAV-HP	AJ623291	30328439	ATACCT	6	TTTGCC	TCCTGA	MGAT5	Inside
7	30858480	0	0	0	0	0	0	0	1	0	EAV-HP	AJ623291	30858480	GTGTAG	6	GTGCAG	GTTAGG	THSD7B	Inside
7	31612248	0	0	0	0	0	0	0	1	0	EAV-HP	AJ623291	31612248	AAAGAGT	7	CAGTGA	ACAGCC	LOC112532784	Inside
7	34976456	0	0	0	0	1	0	0	0	0	ALVE	MT263509	34976456	CACCAG	6	ACATAG	GCAGTG
8	956531	0	0	0	0	0	1	0	0	0	EAV-HP	AJ623291	956531	CATTCC	6	AGTTTT	ATGcta	LOC424334	Inside
8	7475291	0	0	0	1	1	0	0	0	0	ev/j	AF125528	7475291	ACCCAG	6	GGGCAG	GGTCTA	MRPS14	2 kb upstream
8	8537215	0	0	0	0	0	0	1	0	0	EAV-HP	AJ623291	8537215	ATTCTT	6	AACTTT	GTAAGA
8	8548650	0	0	0	0	0	0	0	0	1	EAV-HP	AJ623291	8548650	GGCAATT	7	TTTTGG	ATAGAA
8	10490120	0	0	0	0	0	0	0	0	1	EAV-HP	KP256532	10490120	AAGGAG	7	CCAGTA	AGATCC
8	10492425	0	0	0	0	0	0	1	1	0	EAV-HP	AJ623291	10492425	ACTGCCT	7	caaaaa	AGAGGA
8	10515223	0	0	0	0	0	0	1	1	0	Chicken endogenous proviral avian retroviral LTR	M31063	10515223	CCTCAC	6	GACTTT	CTTGTG
8	13097422	0	0	1	0	0	0	0	0	0	EAV-HP	AJ623291	13097422	CACTATT	7	ttattt	GTAGTA	DPYD	Inside
8	14686476	1	0	0	0	0	0	0	0	0	Chicken endogenous proviral avian retroviral LTR	M31063	14686476	GGACCT	6	AAGCTG	TGCTTT	EPHX4	Inside
8	17323548	0	0	0	0	0	0	1	0	0	EAV-HP	AJ623291	17323548	ATTAG	5	AATGAC	CAATTG
8	17594385	0	0	0	0	0	1	0	0	0	EAV-HP	AJ623291	17594385	AGCTCTGT	8	GACCAA	AGGGTG
8	19149459	1	0	0	1	1	1	0	0	0	EAV-HP	AJ238124	19149459	ACCCTGCT	8	caacag	aaagtg
9	2038790	0	0	0	0	0	0	1	0	0	EAV-HP	AJ238125	2038790	AGCATA	6	GTGAAT	ATATCT
9	11775832	1	0	0	1	0	0	0	0	0	Chicken endogenous proviral avian retroviral LTR	M31066	11775832	ACCATTG	7	CTATTT	CATTGA	PLSCR5	Inside
9	14069733	0	0	0	0	0	1	0	0	0	Chicken endogenous proviral avian retroviral LTR	M31066	14069733	GCTGC	5	TGTTTG	ACTGAT	TMEM207	Inside
9	18563146	0	0	0	0	0	1	0	0	0	Chicken endogenous proviral avian retroviral LTR	M31062	18563146	TCCACT	6	CCCTTT	TAGTTT	NAALADL2	Inside
9	21670808	0	0	0	0	0	0	0	0	1	EAV-51	AM418553	21670808	AGCAGC	6	CAGGAG	ATACTA
10	1035985	0	0	0	0	0	1	0	0	0	ALVE	MT263515	1035985	GCCGTG	6	ggtGAT	AACCTT
10	1840129	1	0	0	1	1	0	0	0	0	EAV-HP	AM418554	1840129	GATGG	5	CGCCTG	ACACAT
10	6866098	0	0	1	1	0	0	0	0	0	EAV-HP	KC632577	6866098	ATCGTCT	7	TGCAAG	TGGGAG	THSD4	Inside
10	6936744	0	0	0	0	0	0	0	0	1	EAV-HP	AJ623291	6936744	GTTTCCT	7	ATGAAG	CTTCTC	THSD4	Inside
10	10654069	1	1	1	1	1	1	0	0	0	EAV-HP	AJ623291	10654069	GAAAG	5	attaat	aaGCTA	FBN1	Inside
11	7855786	0	0	0	0	0	0	1	0	0	EAV-HP	KP256532	7855786	AGACGATGC	9	CTTGAA	AGATTG	LOC427545	1.7 kb upstream
11	7946729	1	1	0	1	1	1	0	1	0	EAV-51	AM418553	7946729	AAATAT	6	CAGTTA	CAATAG
11	9143726	1	0	0	0	0	0	0	0	0	Chicken endogenous proviral avian retroviral LTR	M31066	9143726	TTTAACC	7	TTAGAC	ATCAGT
11	13942625	1	0	0	0	0	0	0	0	0	ALVE	MT263507	13942625	TTAA	4	AGTTTA	AGAACA
11	16644666	0	0	0	0	0	0	1	0	0	EAV-HP	KY085956	16644666	ACAAG	5	GTGATG	ACAAGG
12	473240	1	1	1	1	1	1	0	0	0	EAV-0	AM418554	473240	CAAACCAC	8	AATATT	ATTCAG
12	772505	1	0	0	0	0	0	0	0	0	EAV-HP	AJ623291	772505	TATGTAT	7	gcctcc	ttccat	LOC107054342	Inside
12	1706222	0	0	0	0	0	0	0	1	0	EAV-0	AM418554	1706222	ACTCGTT	7	ATCATA	CTGGAA
12	8611434	0	0	0	1	0	0	0	0	0	EAV-HP	AJ623291	8611434	GCTTTC	6	aacact	aCAAAG	ERC2	Inside
12	12645895	0	0	0	0	0	0	1	0	0	EAV-HP	AJ238125	12645895	AATCCA	6	TGTGTA	CAAATT	FHIT	Inside
13	4215368	0	1	0	0	0	0	0	0	0	EAV-HP	AJ623291	4215368	GTTCC	5	ATCAgt	Tttttg	LOC107054493	Inside
13	6439768	0	0	1	0	0	0	0	0	0	EAV-HP	KC632578	6439768	CAACAG	6	CACAcg	aaaaga
13	6677233	0	0	0	1	0	1	0	0	0	EAV-HP	AJ623291	6677233	ATGAACT	7	AACATG	TCGGTGT
13	7396536	0	0	0	0	0	0	0	0	1	EAV-HP	AJ623291	7396536	AACAG	5	TAAGAG	CCCCGT
13	8256173	0	1	0	0	0	0	1	0	0	ev/j	AF125529	8256173	AGATAGG	8	gctgga	TTGGTG	LOC101751673	Inside
13	8383787	1	0	0	1	0	0	0	0	0	EAV-HP	AJ623291	8383787	GACTGC	6	GGGTAT	ATTCTC
13	8890598	0	0	0	0	0	0	1	0	0	ev/j	AF125527	8890598	ACACTTCTGT	10	GGACTG	CATCCC	LOC770450	Inside
13	15571305	0	0	0	0	0	0	1	0	0	EAV-51	AM418553	15571305	CAACAC	6	ATGTTT	CATACA
14	1338269	0	0	0	0	0	1	0	0	0	Chicken endogenous proviral avian retroviral LTR	M31066	1338269	ACATGCC	7	AACGAG	ATGCGT	LITAF	Inside
14	3841495	0	0	0	0	0	1	0	0	0	EAV-HP	AJ623291	3841495	ACAGCC	6	ggcagc	acacac	CARD11	Inside
15	9945069	1	0	0	0	1	0	0	0	0	Chicken endogenous proviral avian retroviral LTR	M31066	9945069	AAAGC	5	CTCatc	aaggca	TMEM233	Inside
16	1849877	0	0	0	0	1	0	0	0	0	EAV-HP	AJ623291	1849877	ACACATA	7	TCTAGT	CTTGTC	LOC112533555	3 kb upstream
17	537724	0	0	0	0	0	0	0	0	1	EAV-HP	AJ623291	537724	CACAGAC	7	tgattt	accagg	LOC112529982	Inside
17	4935668	0	0	1	0	0	0	0	0	0	ALVE	KC610517	4935668	AAGTG	5	TGCAAC	AGAGCA	CDK5RAP2	Inside
18	1102757	0	0	0	0	1	0	0	0	0	ALVE	MT263507	1102757	CTCAGC	6	GAGGTT	CATCAC	DNAH9	Inside
18	3697791	0	0	1	0	0	0	0	0	0	Chicken endogenous proviral avian retroviral LTR	M31066	3697791	AGTCTCCT	8	CAGGTG	TGTTGG	CD7	Inside
20	155828	0	0	1	0	0	0	0	0	0	EAV-0	AM418554	155828	CCAGCCT	7	TCAGTG	TTCCTG
20	1657826	1	0	0	1	0	0	0	0	0	EAV-HP	AJ623291	1657826	TGCAAC	6	CAGCAA	CATCAG
20	1852578	0	0	0	1	0	0	0	0	0	EAV-HP	AJ623291	1852578	CACCTAAT	8	AGATAT	GACCAC
20	2122854	0	0	0	1	0	0	0	0	0	EAV-HP	AJ238124	2122854	CCT	3	TTTAAT	AATACA	CHMP4B	Inside
20	7314721	1	0	0	0	1	0	0	0	0	EAV-HP	KC632578	7314721	GAGTCT	6	TTATTG	GGAGGT	CDH4	Inside
26	2509649	0	0	0	0	0	0	0	0	1	EAV-HP	AJ623291	2509649	AGACAGTC	8	GGCATA	ATAACA	EIF2D	Inside
27	2207360	0	0	0	0	0	0	1	0	0	ev/j	AF125527	2207360	AATCTG	6	GCATCA	ATCCTC
28	1409552	0	0	0	0	0	0	0	1	0	Chicken endogenous proviral avian retroviral LTR	M31066	1409552	AGTTAA	6	ACACCA	AGCCTC	CELF5	Inside
33	1059815	0	0	0	1	0	0	0	0	0	Chicken endogenous proviral avian retroviral LTR	M31066	1059815	GTCT	4	ctgcag	GTCACC
W	1737576	0	0	0	0	0	0	0	1	0	EAV-HP	AJ623291	1737576	GCTTGCTG	8	ACattc	ccaggg
W	3094769	0	0	0	0	0	0	0	0	1	EAV-HP	AJ238125	3094769	TTTCT	5	CTAATA	TATCCA	LOC107055431	Inside
W	3683417	0	0	0	0	0	0	0	1	0	EAV-HP	AJ623291	3683417	TAGGAT	6	TGGTAC	Agtact
Z	2529310	0	0	0	0	0	0	1	0	0	EAV-HP	AJ238124	2529310	CAGCAC	6	AAACTT	TACTTC	UT2LZ	Inside
Z	3554271	0	0	0	0	0	0	0	1	0	Chicken endogenous proviral avian retroviral LTR	M31065	3554271	AAGCTGT	7	GCTAGG	TCCTAC	RIT2	Inside
Z	3812741	0	0	0	0	0	0	0	1	0	EAV-0	AM418554	3812741	CT	2	actgta	CAGTTG
Z	4152712	0	0	0	0	0	0	0	1	0	Chicken endogenous proviral avian retroviral LTR	M31066	4152712	AAATTGT	7	GTTAAC	TACCGC
Z	4444955	0	0	0	0	0	0	1	0	0	EAV-HP	AJ623291	4444955	GTCATC	6	TGACAT	ATGTAT
Z	4525058	0	0	0	0	0	0	0	0	1	EAV-HP	AJ623291	4525058	ATAGG	5	atagtg	acaagg
Z	4552679	0	0	0	0	0	0	0	0	1	EAV-0	AM418554	4552679	TTCAGT	6	TGGCAT	AATTAA
Z	4989557	1	0	0	0	1	0	0	0	0	EAV-HP	KC632578	4989557	GATTCC	6	TGGGAT	CATGAC
Z	5138659	0	0	0	0	0	0	0	0	1	Chicken endogenous proviral avian retroviral LTR	M31065	5138659	CTCCTGT	7	ATCGTT	TATGTT
Z	5193411	0	0	0	0	0	0	0	1	0	EAV-51	AM418553	5193411	ATAGC	5	CTGATG	ACAGCT
Z	5246172	0	0	0	0	0	0	1	0	0	EAV-HP	AJ292967	5246172	AGTAAC	6	GAATGC	ACTATT
Z	5424579	0	0	0	0	0	0	1	0	0	EAV-0	AM418555	5424579	ATGCAGC	7	cttttg	ctagga
Z	5584181	0	0	0	0	0	0	0	1	0	EAV-0	AM418554	5584181	AAGTGATT	8	GAATTA	TCAGTG
Z	5972771	0	0	0	0	0	0	1	0	0	Chicken endogenous proviral avian retroviral LTR	M31063	5972771	CAAGT	5	ACATTG	ACTGAC
Z	7598551	0	0	0	0	0	0	1	0	0	EAV-HP	AJ292966	7598551	AGTAAC	5	TGGAAT	CAAACT	KIF24	Inside
Z	9982417	0	0	0	0	1	0	0	0	0	EAV-HP	AJ623291	9982417	ATACCATT	8	AATAAG	catgca
Z	11145610	0	0	0	0	0	0	0	1	0	EAV-51	AM418553	11145610	GATGTCT	6	CCTGTG	ttcctt
Z	14189255	0	0	0	0	0	0	1	0	0	ev/j	AF125529	14189255	CAGTGG	6	CAGGAC	AAACTT	MRPS30	0.03 kb downstream
Z	14359127	0	0	0	0	0	0	1	0	0	EAV-HP	AJ623291	14359127	ACATTC	6	ttggaa	aaggtc
Z	21765722	0	0	0	0	0	0	0	0	1	ev/j	AF125529	21765722	GCAGGACTGT	10	GTCTGT	GGTCCC	LOC107051951	Inside
Z	21593633	0	0	0	0	0	0	0	1	0	EAV-HP	AJ623291	21593633	CTATG	5	GCCGTT	AATTTT	PIK3R	6 kb upstream
Z	22113279	0	0	0	0	0	0	0	0	1	EAV-HP	AJ623291	22113279	ATATG	5	ATTTTC	GCAGAA
Z	22526742	0	0	0	0	0	0	0	1	0	Chicken endogenous proviral avian retroviral LTR	M31062	22526742	CCTAA	5	GTGCTT	CATACT	ARSB	Inside
Z	23651350	0	0	0	0	1	0	0	0	0	EAV-HP	AJ623291	23651350	AGTCTC	6	ATCTGT	cacaga	SV2C	Inside
Z	28212753	1	0	0	0	0	0	0	0	0	EAV-HP	KC632578	28212753	GCTTTTG	7	tgcttt	gagcag	KDM4C	Inside
Z	28597077	0	0	0	0	0	0	1	1	0	EAV-0	AM418554	28597077	AGTATAT	7	atggAA	AGTCCA
Z	29664729	0	0	0	0	0	0	0	0	1	Chicken endogenous proviral avian retroviral LTR	M31063	29664729	AGTGTAC	7	CTGCTA	CCTAGT
Z	29907897	0	0	0	0	0	0	1	0	0	EAV-HP	AJ238125	29907897	TCTGTGT	7	aatggt	cagggt
Z	30199659	0	0	0	0	0	0	0	1	0	EAV-HP	AJ623291	30199659	GGGACT	6	gataat	catttc
Z	30229931	0	0	0	0	0	0	0	1	0	EAV-HP	AJ623291	30229931	GTTGGGT	7	AACATC	AACCAA
Z	30445994	0	0	0	0	0	0	0	0	1	ev/j	AF125529	30445994	ACTGGC	6	cagctg	agagct
Z	30619605	0	0	0	0	0	1	0	0	0	EAV-HP	AJ623291	30619605	ATATGT	6	ttacat	aatata
Z	30927164	0	0	1	0	0	0	0	0	0	EAV-HP	AJ623291	30927164	CTTAAG	6	GATGGC	CTAAAG
Z	36153147	0	0	0	0	0	0	0	1	0	Chicken endogenous proviral avian retroviral LTR	M31065	36153147	CCTGCCT	7	TTGAAC	TCACCT
Z	38167042	0	0	0	0	0	0	1	1	0	EAV-HP	AJ623291	38167042	GTTCTG	6	TCAAAT	AACCAT	LOC112530624	Inside
Z	38784640	0	0	0	0	0	0	1	0	0	Chicken endogenous proviral avian retroviral LTR	M31066	38784640	AG	2	CAGTGG	tgacct
Z	39551876	0	0	0	1	0	0	0	0	0	EAV-HP	AJ623291	39551876	CTATAT	6	aaaatc	ATATGC
Z	42959805	0	0	0	0	0	0	0	1	0	EAV-51	AM418553	42959805	GTAATCT	7	TGGCTT	TAAGTC	CNTNAP4	Inside
Z	43317192	0	0	0	0	0	0	0	0	1	EAV-HP	AJ623291	43317192	CTATGT	6	attttc	CCAGCA
Z	44518817	0	0	0	0	0	0	0	1	0	Chicken endogenous proviral avian retroviral LTR	M31066	44518817	ATCATCT	7	tacaag	agtcca	ROR2	Inside
Z	45206586	0	0	0	0	0	0	0	1	0	Chicken endogenous proviral avian retroviral LTR	M31064	45206586	CTATAG	6	GAGGTG	GCTCAA
Z	48613744	0	0	0	0	0	0	1	0	0	EAV-HP	KY085960	48613744	GAGCC	5	gttgct	actctc
Z	49133143	0	0	0	0	0	0	1	0	0	EAV-HP	AJ623291	49133143	CCTGAG	6	atctcc	ccttct
Z	49269523	0	0	0	0	0	0	0	1	0	EAV-51	AM418553	49269523	CAAAC	5	GGTATT	AAAAAC
Z	49443082	0	0	0	0	0	0	0	0	1	EAV-HP	AJ623291	49443082	ATAGCC	6	AAGTGT	ATGCTT
Z	49600658	0	0	0	0	0	0	0	0	1	EAV-HP	AJ238125	49600658	TGAGTG	6	AAGGAG	GTGTTA
Z	49632424	0	0	0	0	0	0	0	1	0	EAV-51	AM418553	49632424	CCTTC	5	ATAAAC	AGATAC
Z	51086288	0	0	0	0	0	1	0	0	0	EAV-HP	AJ623291	51086288	GTCAGGT	7	GTCCTC	TGGGTC
Z	51093861	0	0	0	0	0	0	1	0	0	EAV-0	AM418554	51093861	GGGGTG	6	tatcct	caccag
Z	52267503	1	0	0	0	0	0	0	0	0	EAV-HP	AJ623291	52267503	AATGTTC	7	CTCTGA	Agatgc
Z	52534008	0	0	0	0	0	1	0	0	0	EAV-HP	AJ623291	52534008	CAGATCCT	8	AAGGGG	AATGTT
Z	54916157	0	0	0	0	0	0	0	1	0	EAV-51	AM418553	54916157	ATTAG	5	CTGTTT	CACTGA
Z	56639979	0	0	0	0	0	0	0	1	0	Chicken endogenous proviral avian retroviral LTR	M31066	56639979	AAGAGT	6	CAGTGG	CTGTCA	MEGF10	Inside
Z	58062646	0	0	0	0	0	0	1	0	0	EAV-51	AM418553	58062646	ACTTCCT	7	TACCTG	TCTTTA	KIAA0825	Inside
Z	58353692	1	0	0	0	0	0	0	0	0	EAV-HP	AJ623291	58353692	AGACCT	8	ACCTCA	TAAGTG	FAM172A	Inside
Z	59527165	0	0	0	0	0	0	0	1	0	ev-1	DQ118701	59527165	ACTTGT	6	CCGtgg	acacat
Z	60977252	0	0	0	0	0	0	1	0	0	EAV-HP	AJ623291	60977252	ATGGCC	6	TGGAGA	AAAACT	LOC107052368	Inside
Z	61540492	0	0	0	0	0	0	1	0	0	EAV-HP	AJ623291	61540492	CAATAAAC	8	ttcttt	ATATTA
Z	61841473	0	0	0	0	0	1	0	0	0	EAV-HP	AJ623291	61841473	CTAACT	6	AAATAC	TCAGAG
Z	61917468	1	0	0	0	0	1	0	0	0	ev/j	AF125529	61917468	CATGTG	6	ATTAAG	AAGGAT
Z	69358118	0	0	0	0	0	1	0	0	0	Chicken endogenous proviral avian retroviral LTR	M31062	69358118	AACTGC	6	GATCAG	AATATT	LINGO2	Inside
Z	69457536	1	0	1	0	0	1	0	0	0	ev/j	AF125529	69457536	AGAATC	6	aatcat	atagat	LINGO2	Inside
Z	69801286	0	0	0	0	0	0	1	0	0	EAV-HP	AJ623291	69801286	AGTAT	5	AAAGTG	CTTagt
Z	70185252	0	0	0	0	0	0	1	0	0	EAV-51	AM418553	70185252	GGAGCT	6	ACGTGG	GTGTTT
Z	70225242	0	0	1	1	1	1	0	0	0	Chicken endogenous proviral avian retroviral LTR	M31066	70225242	GTCCCT	6	GACTGT	CTTCCA
Z	72146770	0	0	0	0	0	0	1	0	0	ev/j	AF125529	72146770	GAAAAT	6	tttgat	aagtaa
Z	72565124	0	0	1	0	1	0	0	0	0	Chicken endogenous proviral avian retroviral LTR	M31066	72565124	GAAGC	5	TGGTGG	CTCATA
Z	80341602	0	1	1	0	0	1	0	0	0	EAV-HP	AJ238125	80341602	CACCTGG	7	CAGAGg	acaggc
Z	82150053	0	0	0	0	0	0	1	0	0	ev/j	AF125529	82150053	CAACC	5	GAAATG	CTGGAT
Whether ERV is present or not is indicated by 0 or 1.

## Sheet: gallus_gallus
Chr	Position	subject acc.	% identity	alignment length	mismatches	gap opens	q. start	q. end	query length	s. start	s. end	subject length	evalue	bit score
1	18076541	AM418554	98.715	389	4	1	437	824	824	1	389	5811	0	689
1	24350511	AJ623291	99.229	389	2	1	316	704	704	7278	6891	7278	0	701
1	32475162	AF125529	98.403	313	5	0	180	492	692	313	1	2540	4.38e-152	551
1	37059342	AF125527	98.479	526	6	1	186	711	711	4132	3609	4132	0	926
1	40951044	AJ623291	90.98	255	21	2	199	453	822	7026	7278	7278	3.44e-89	342
1	42693652	AJ623291	99.206	252	2	0	330	581	744	7278	7027	7278	3.81e-123	455
1	45326499	AM418553	88.136	295	25	4	196	487	735	4244	4531	4787	3.06e-89	342
1	52302788	AF125527	97.624	463	9	1	195	657	657	1	461	4132	0	793
1	78663450	AJ623291	97.719	263	6	0	334	596	785	7278	7016	7278	1.45e-122	453
1	89881326	M31066	98.814	253	1	2	147	398	767	279	28	492	1.83e-121	449
1	91952782	AF125529	99.042	313	3	0	246	558	752	313	1	2540	2.21e-155	562
1	92152738	AJ623291	98.814	253	2	1	284	536	729	7278	7027	7278	1.74e-121	449
1	96021268	AJ238124	99.051	316	3	0	205	520	697	364	49	4302	4.38e-157	568
1	96252893	AJ623291	93.676	253	4	3	327	568	774	7278	7027	7278	5.33e-97	368
1	101757501	AJ623291	98.024	253	4	1	337	589	880	7278	7027	7278	4.58e-118	438
1	103310466	KY085957	99.662	296	1	0	1	296	296	3537	3832	3889	1.05e-149	542
1	107095418	DQ118701	96.728	489	14	1	2	490	683	13084	13570	13651	0	813
1	118882979	AJ623291	92.174	460	31	5	1	457	729	6821	7278	7278	2.06e-180	645
1	128066696	AJ623291	91.339	254	20	2	193	446	743	7027	7278	7278	2.39e-90	346
1	158685213	AJ623291	98.814	253	2	1	191	443	768	7027	7278	7278	1.83e-121	449
1	159626603	AM418554	98.513	269	4	0	1	269	311	5543	5811	5811	1.14e-129	475
1	159630154	AJ623291	98.889	180	2	0	313	492	492	7278	7099	7278	2.6e-83	322
1	159933275	M31062	97.714	350	1	2	153	496	687	1	349	359	1.98e-165	595
1	160144488	KC632578	98.413	315	5	0	176	490	666	436	122	4457	3.25e-153	555
1	161511698	M31064	96.516	488	10	7	230	717	735	35	515	522	0	800
1	161892530	M31062	97.436	351	2	2	60	404	593	1	350	359	2.19e-164	592
1	162675375	AM418554	98.907	366	3	1	1	365	365	396	31	5811	0	652
1	172452606	AM418555	94.81	289	15	0	4	292	307	1881	1593	2785	1.9e-122	451
1	173047718	AJ623291	98.551	276	4	0	412	687	687	7278	7003	7278	3.46e-133	488
1	182869118	M31063	99.585	241	1	0	192	432	783	350	110	360	1.13e-118	440
1	182900180	AJ623291	91.732	254	19	2	522	775	1037	7278	7027	7278	7.27e-92	351
1	185236130	M31063	89.754	244	22	2	198	439	544	350	108	360	2.25e-79	309
1	187609363	M31063	100	119	0	0	224	342	342	350	232	360	6.57e-53	220
1	192671837	AJ623291	89.804	255	23	3	290	544	623	7278	7027	7278	9.3e-84	324
2	5018921	M31063	100	241	0	0	208	448	639	110	350	360	1.95e-120	446
2	18200566	AJ623291	91.339	254	20	2	239	492	668	7278	7027	7278	2.14e-90	346
2	50200532	AJ623291	99.206	252	2	0	241	492	820	7027	7278	7278	4.22e-123	455
2	53922103	AM418554	98.876	356	4	0	1	356	356	409	54	5811	5.75e-178	636
2	69031287	AM418553	93.75	144	9	0	269	412	412	4244	4387	4787	1.04e-51	217
2	76722917	M31062	99.585	241	1	0	251	491	683	349	109	359	9.76e-119	440
2	77196615	AF125529	99.045	314	3	0	193	506	712	314	1	2540	5.8e-156	564
2	78528120	AM418553	89.493	276	21	3	342	617	892	4244	4511	4787	3.75e-89	342
2	80484162	KC632577	97.321	336	4	4	180	515	691	4314	3984	4415	1.56e-156	566
2	94584776	AJ623291	98.814	253	2	1	326	578	760	7278	7027	7278	1.81e-121	449
2	95472924	AF125529	98.726	314	4	0	187	500	815	314	1	2540	3.11e-154	558
2	101526661	M31066	99.587	242	1	0	199	440	637	279	38	492	2.52e-119	442
2	105383351	AM418554	98.69	458	6	0	1	458	868	458	1	5811	0	813
2	117708697	AJ623291	91.81	232	18	1	306	537	733	7257	7027	7278	3.97e-83	322
2	118568380	AJ623291	99.206	252	2	0	344	595	795	7278	7027	7278	4.09e-123	455
2	124075983	AJ623291	90.055	181	16	2	1	181	474	7100	7278	7278	1.2e-56	233
2	133314053	DQ280312	81.982	222	30	8	1098	1310	1310	9133	8913	9133	4.62e-40	180
2	137354999	M31063	97.925	241	5	0	339	579	913	350	110	360	6.2e-112	418
2	146672653	AM418553	91.216	148	11	2	432	578	783	4458	4604	4787	2.08e-46	200
2	147286180	AJ623291	91.165	249	20	2	191	439	439	7004	7250	7278	8.2e-88	337
3	13264623	AJ623291	98.024	253	4	1	334	586	775	7278	7027	7278	4.01e-118	438
3	40992728	AM418553	92.582	364	21	4	205	564	817	4605	4244	4787	5.29e-142	518
3	41659855	AJ623291	97.233	253	6	1	332	584	958	7278	7027	7278	1.08e-114	427
3	47252628	AF125529	99.333	150	0	1	133	282	327	168	316	2540	6.12e-68	270
3	50382500	AF125527	98.361	488	6	1	1	488	488	3499	3984	4132	0	856
3	54480182	FJ406461	95.455	44	2	0	411	454	698	8729	8772	9213	1.51e-07	71.3
3	64337545	KC632578	99.148	352	3	0	1	352	514	642	291	4457	3.08e-177	634
3	79703149	AM418553	87.179	273	17	9	394	664	664	4511	4255	4787	7.8e-75	294
3	88778598	AM418554	99.329	447	3	0	1	447	447	480	34	5811	0	809
3	94856816	AJ623291	99.206	252	2	0	195	446	627	7027	7278	7278	3.18e-123	455
3	95348490	AF125529	99.533	214	1	0	1	214	410	102	315	2540	5.78e-104	390
3	99634554	AJ623291	91.732	254	19	2	351	604	863	7027	7278	7278	6.01e-92	351
3	101202255	AJ623291	90.278	144	13	1	269	412	412	7278	7136	7278	8.18e-43	187
3	106485745	AF125529	99.681	313	1	0	242	554	908	1	313	2540	1.24e-158	573
4	6117585	AJ623291	98.814	253	2	1	187	439	472	7027	7278	7278	1.09e-121	449
4	15512881	AJ623291	98.507	402	4	2	1	402	402	6866	7265	7278	0	708
4	20263384	AM418554	97.176	425	5	2	1	418	761	425	1	5811	0	712
4	22354856	AM418553	89.54	239	15	5	273	508	508	4511	4280	4787	5.87e-75	294
4	23219309	AM418554	97.596	416	10	0	1	416	458	5396	5811	5811	0	713
4	27543428	M31063	98	350	1	1	254	597	614	350	1	360	1.05e-167	603
4	36029893	AJ623291	98.801	417	4	1	284	700	700	7278	6863	7278	0	741
4	55912327	KC632577	99.399	333	0	1	191	521	521	4299	3967	4415	8.82e-168	603
4	70940776	AF125529	99.361	313	2	0	200	512	742	313	1	2540	4.68e-157	568
4	79569329	DQ118701	98.795	498	5	1	193	689	689	6046	6543	13651	0	885
4	82267520	AJ623291	98.814	253	2	1	56	308	492	7278	7027	7278	1.14e-121	449
5	4620337	AJ623291	98.419	253	3	1	291	543	621	7027	7278	7278	6.82e-120	444
5	6746981	AF125527	98.71	465	6	0	2	466	571	465	1	4132	0	826
5	7660785	AF125527	97.665	514	10	1	1	514	659	3621	4132	4132	0	881
5	20435871	AF125529	100	147	0	0	200	346	473	314	168	2540	2.54e-68	272
5	20703265	AM418554	98.652	371	5	0	1	371	371	385	15	5811	0	658
5	32932228	AF125527	97.417	542	12	1	1	542	740	540	1	4132	0	922
5	39703877	AJ623291	98.419	253	3	1	335	587	751	7278	7027	7278	8.34e-120	444
5	41394926	KY085952	99.167	120	1	0	228	347	347	193	74	3851	8.63e-52	217
5	42660311	AF125527	91.667	516	15	9	171	658	658	4132	3617	4132	0	689
5	47423487	AF125529	99.042	313	3	0	220	532	750	313	1	2540	2.2e-155	562
6	7813548	M31062	99.187	246	1	1	266	510	899	104	349	359	3.62e-119	442
6	25685027	AJ623291	98.227	282	4	1	336	617	617	7278	6998	7278	2.39e-134	492
6	34127679	AM418555	97.895	95	1	1	229	323	323	488	395	660	1.05e-35	163
6	34446319	AM418554	98.947	475	5	0	1	475	855	475	1	5811	0	850
7	9523920	AJ623291	99.147	469	3	1	1	469	690	6811	7278	7278	0	843
7	14446005	M31063	97.095	241	7	0	172	412	726	350	110	360	1.06e-108	407
7	16002886	AJ623291	98.419	253	3	1	330	582	753	7278	7027	7278	8.36e-120	444
8	14686476	M31063	98.881	268	3	0	223	490	664	83	350	360	2.01e-130	479
8	19149459	AJ238124	98.726	314	4	0	409	722	915	50	363	4302	3.51e-154	558
9	11775832	M31062	99.592	245	0	1	291	534	742	109	353	359	2.29e-120	446
10	1840129	M31064	95.682	440	10	9	4	443	443	522	92	522	0	699
10	10654069	AJ623291	98.81	252	3	0	421	672	869	7278	7027	7278	2.09e-121	449
11	7946729	AM418553	90.182	275	20	4	230	504	789	4244	4511	4787	5.47e-92	351
11	9143726	M31066	100	172	0	0	192	363	363	38	209	492	2.42e-82	318
11	13942625	DQ118701	98.102	527	10	0	359	885	885	6047	6573	13651	0	918
12	473240	M31065	92.388	381	24	5	1	380	695	517	141	529	3.43e-148	538
12	772505	AJ623291	98.974	390	3	1	307	696	696	7278	6890	7278	0	697
13	8383787	AJ623291	97.628	253	5	1	199	451	781	7027	7278	7278	1.88e-116	433
15	9945069	M31062	98.561	139	2	0	214	352	522	109	247	359	1.72e-60	246
20	1657826	AJ623291	91.765	255	19	2	187	441	960	7026	7278	7278	1.87e-92	353
20	7314721	KC632578	100	348	0	0	194	541	541	4361	4014	4457	5.41e-180	643
Z	4989557	AF125527	97.868	469	8	1	186	654	654	4132	3666	4132	0	809
Z	28212753	AF125527	97.277	404	9	1	102	505	707	402	1	4132	0	684
Z	52267503	AJ623291	99.206	252	2	0	225	476	798	7027	7278	7278	4.1e-123	455
Z	58353692	AJ623291	94.071	253	3	3	174	415	647	7027	7278	7278	9.48e-99	374
Z	61917468	AF125529	99.361	313	2	0	198	510	706	1	313	2540	4.44e-157	568
Z	69457536	AF125529	98.239	284	4	1	200	483	664	313	31	2540	1.99e-135	496

## Sheet: gallus_gallus_murghi
Chr	Position	subject acc.	% identity	alignment length	mismatches	gap opens	q. start	q. end	query length	s. start	s. end	subject length	evalue	bit score
1	2692303	AJ623291	99.257	269	2	0	1	269	269	6864	7132	7278	4.47e-133	486
1	13263692	M31064	96.104	154	5	1	1	153	342	190	37	522	8.38e-62	250
1	18076541	M31064	97.608	418	7	3	1	418	681	450	36	522	0	713
1	32475162	AF125529	98.722	313	4	0	254	566	1017	1	313	2540	1.41e-153	556
1	40951044	AJ623291	89.925	268	22	3	216	483	702	7016	7278	7278	1.05e-88	340
1	42693652	AJ623291	99.729	369	1	0	1	369	369	6736	7104	7278	0	676
1	42747224	AF125529	99.042	313	3	0	342	654	917	1	313	2540	2.72e-155	562
1	45326499	AM418553	88.136	295	25	4	374	665	1216	4244	4531	4787	5.16e-89	342
1	73951786	AF125527	97.976	593	10	1	309	901	904	1	591	4132	0	1027
1	91952782	AF125529	99.042	313	3	0	234	546	803	313	1	2540	2.37e-155	562
1	101184140	AJ623291	96.951	164	4	1	1	164	532	7116	7278	7278	8.03e-69	274
1	118882979	AM418553	92.431	436	30	2	1	433	433	3899	4334	4787	7.18e-173	619
1	119154827	AF125529	99.682	314	1	0	270	583	1068	314	1	2540	4.09e-159	575
1	148800981	AJ623291	90.945	254	21	2	384	637	1008	7027	7278	7278	1.53e-88	340
1	148917470	AF125527	97.864	515	9	1	358	872	872	1	513	4132	0	889
1	159630154	AJ623291	98.684	228	3	0	28	255	664	7051	7278	7278	3.46e-108	405
1	159933275	AM418554	98.383	371	6	0	648	1018	1018	5811	5441	5811	0	652
1	160144488	KC632578	98.095	315	6	0	145	459	637	436	122	4457	1.44e-151	549
1	161511698	AM418554	98.256	344	6	0	694	1037	1037	5811	5468	5811	1.82e-167	603
1	161892530	AM418554	98.397	499	7	1	1	498	521	499	1	5811	0	876
1	162675375	AM418554	98.75	320	3	1	1	319	319	359	40	5811	1.88e-157	568
1	165717033	AF125527	97.852	419	9	0	655	1073	1073	166	584	4132	0	725
1	182869118	M31063	99.585	241	1	0	331	571	958	350	110	360	1.39e-118	440
1	185236130	M31063	89.754	244	22	2	319	560	1049	108	350	360	4.49e-79	309
1	192671837	AJ623291	89.804	255	23	3	463	717	946	7278	7027	7278	1.44e-83	324
2	18200566	AJ623291	91.339	254	20	2	325	578	894	7027	7278	7278	2.9e-90	346
2	23168274	AF125529	98.587	283	4	0	491	773	1054	313	31	2540	6.94e-137	501
2	26413388	M31063	99.585	241	1	0	688	928	1508	110	350	360	2.22e-118	440
2	50200532	AJ623291	99.206	252	2	0	36	287	657	7278	7027	7278	3.34e-123	455
2	53922103	AM418554	98.734	395	5	0	1	395	462	5417	5811	5811	0	702
2	78528120	AM418553	89.493	276	21	3	246	521	751	4244	4511	4787	3.13e-89	342
2	82686103	AM418554	98.846	260	3	0	1	260	347	5552	5811	5811	2.79e-126	464
2	101678289	AJ623291	98.024	253	4	1	686	938	1260	7278	7027	7278	6.63e-118	438
2	117708697	AJ623291	91.81	232	18	1	453	684	1149	7027	7257	7278	6.34e-83	322
2	133314053	DQ280312	81.081	296	34	11	272	546	1460	8839	9133	9133	3.94e-51	217
2	142532321	AJ623291	98.315	178	3	0	450	627	627	7027	7204	7278	2.03e-80	313
2	146672653	AM418553	90.541	148	12	2	829	975	1444	4458	4604	4787	1.82e-44	195
2	147286180	AM418553	92.017	238	19	0	1	238	488	4458	4221	4787	3.31e-87	335
3	40992728	AM418553	92.011	363	20	4	229	583	820	4605	4244	4787	5.35e-137	501
3	54480182	FJ406461	95.455	44	2	0	374	417	578	8729	8772	9213	1.24e-07	71.3
3	69763452	AM418554	98.082	417	8	0	1	417	1041	5395	5811	5811	0	726
3	80035405	AM418554	98.504	401	6	0	879	1279	1279	5811	5411	5811	0	708
3	85983819	AM418554	99.138	348	3	0	1	348	348	365	18	5811	3.38e-175	627
3	99634554	AJ623291	90.945	254	21	2	251	504	801	7027	7278	7278	1.2e-88	340
4	20263384	M31066	97.015	335	2	3	1	329	809	369	37	492	1.11e-153	556
4	22354856	AJ623291	92.52	254	17	2	759	1012	1566	7278	7027	7278	5.13e-95	363
4	70940776	AF125529	99.042	313	3	0	250	562	783	313	1	2540	2.3e-155	562
4	86718984	AM418554	97.835	462	10	0	119	580	1338	5350	5811	5811	0	798
5	32932228	AF125527	98.288	584	8	1	256	839	839	4132	3551	4132	0	1022
5	41394926	AF125529	92.281	285	6	3	573	842	1082	31	314	2540	1.61e-103	390
5	45718521	AF125529	99.682	314	1	0	260	573	964	1	314	2540	3.68e-159	575
6	7813548	M31062	99.187	246	1	1	540	784	1055	349	104	359	4.27e-119	442
6	20595654	AJ238125	98.634	366	5	0	1	366	366	631	266	4316	0	649
7	14446005	M31063	96.68	241	8	0	600	840	1341	110	350	360	9.28e-107	401
7	18210320	AJ623291	97.628	253	5	1	354	606	905	7278	7027	7278	2.19e-116	433
10	10654069	AJ623291	98.81	252	3	0	389	640	859	7278	7027	7278	2.06e-121	449
11	7946729	AM418553	90.182	275	20	4	581	855	1097	4511	4244	4787	7.71e-92	351
12	473240	AJ623291	91.339	254	20	2	258	511	873	7027	7278	7278	2.83e-90	346
13	4215368	AJ623291	99.206	252	2	0	637	888	1322	7278	7027	7278	6.92e-123	455
13	8256173	AF125529	97.544	285	6	1	233	517	862	30	313	2540	1.58e-132	486
Z	80341602	AF125527	97.525	404	8	1	250	653	1043	402	1	4132	0	689

## Sheet: gallus_gallus_bankiva
Chr	Position	subject acc.	% identity	alignment length	mismatches	gap opens	q. start	q. end	query length	s. start	s. end	subject length	evalue	bit score
1	32475162	AJ623291	98.81	252	3	0	195	446	775	7027	7278	7278	1.85e-121	449
1	36016298	JF837512	99.361	313	2	0	271	583	833	313	1	4199	5.29e-157	568
1	40951044	AJ623291	91.339	254	20	2	291	544	747	7278	7027	7278	2.4e-90	346
1	41195895	KC632578	99.682	314	1	0	202	515	745	123	436	4457	2.81e-159	575
1	42693652	KC610517	97.507	361	1	2	3	356	437	360	1	7250	4.36e-170	610
1	42747224	M31062	99.595	247	0	1	230	476	590	349	104	359	1.39e-121	449
1	45326499	AJ623291	97.276	257	5	2	327	582	932	7278	7023	7278	6.29e-117	435
1	72427966	AJ623291	98.824	255	2	1	342	596	754	7278	7025	7278	1.39e-122	453
1	86277595	M31064	97.374	457	8	4	1	457	649	486	34	522	0	774
1	96252893	AF125527	98.656	372	3	1	360	731	731	3576	3945	4132	0	658
1	96388619	AJ623291	90.945	254	21	2	285	538	657	7027	7278	7278	9.77e-89	340
1	96470109	AJ623291	97.826	276	5	1	321	596	596	7278	7004	7278	2.32e-129	475
1	118555414	AJ623291	98.413	252	4	0	189	440	516	7027	7278	7278	5.6e-120	444
1	119112690	AJ238124	99.369	317	2	0	292	608	887	4253	3937	4302	3.37e-159	575
1	124023049	AJ623291	98.81	252	3	0	324	575	772	7278	7027	7278	1.84e-121	449
1	129138620	M31062	97.714	350	1	2	347	690	756	349	1	359	2.19e-165	595
1	148800981	KC632578	98.524	271	4	0	204	474	474	122	392	4457	1.4e-130	479
1	151695953	AM418554	98.374	369	5	1	1	368	368	392	24	5811	0	647
1	152677152	AM418554	99.419	172	0	1	1	171	375	172	1	5811	4.2e-80	311
1	157261120	M31066	98.209	335	4	2	1	335	335	393	61	492	1.98e-162	584
1	159630154	AJ623291	98.413	252	4	0	333	584	763	7278	7027	7278	8.48e-120	444
1	159933275	AJ623291	98.814	253	2	1	205	457	749	7027	7278	7278	1.79e-121	449
1	160144488	AJ623291	98.413	252	4	0	424	675	745	7278	7027	7278	8.27e-120	444
1	161892530	AJ623291	98.419	253	3	1	234	486	889	7027	7278	7278	9.95e-120	444
1	161905075	M31063	89.754	244	22	2	237	478	676	108	350	360	2.84e-79	309
1	162675375	AF125529	99.042	313	3	0	309	621	787	1	313	2540	2.32e-155	562
1	165481289	AJ623291	97.656	256	2	2	305	557	726	7278	7024	7278	1.35e-117	436
1	165717033	AJ623291	90.588	255	22	2	331	585	1091	7026	7278	7278	2.15e-87	337
1	173047718	M31066	99.667	300	0	1	1	300	384	336	38	492	3.02e-151	547
1	173152330	AJ623291	99.206	252	2	0	338	589	915	7027	7278	7278	4.73e-123	455
1	185236130	AF125529	99.042	313	3	0	184	496	730	1	313	2540	2.14e-155	562
2	1710509	AM418553	88.136	295	25	4	368	659	949	4531	4244	4787	3.99e-89	342
2	4315631	AJ623291	98.81	252	3	0	193	444	830	7027	7278	7278	1.99e-121	449
2	7178874	AJ623291	98.773	163	1	1	370	532	532	7278	7117	7278	2.87e-73	289
2	26413388	AJ623291	93.676	253	4	3	207	448	840	7027	7278	7278	5.8e-97	368
2	42332555	M31066	99.123	342	0	3	244	585	585	39	377	492	1.66e-170	612
2	47022634	AF125529	100	313	0	0	294	606	812	1	313	2540	2.38e-160	579
2	48674312	M31062	97.714	350	1	2	199	542	643	349	1	359	1.85e-165	595
2	50200532	AJ623291	98.932	281	2	1	337	617	617	7278	6999	7278	3.96e-137	501
2	70840091	AJ623291	98.814	253	2	1	94	346	604	7278	7027	7278	1.42e-121	449
2	71443348	AF125529	99.065	321	1	2	197	516	862	1	320	2540	3.27e-159	575
2	77586584	AJ623291	96.667	270	8	1	55	324	620	7010	7278	7278	5.26e-121	448
2	77635506	M31062	97.429	350	2	2	204	547	658	349	1	359	8.8e-164	590
2	79691991	AM418553	92.916	367	19	3	200	565	769	4604	4244	4787	8.25e-145	527
2	80484162	DQ280312	81.081	296	34	11	163	437	632	9133	8839	9133	1.65e-51	217
2	89459109	AF125527	98.158	380	5	1	1	380	416	3755	4132	4132	0	662
2	92000481	AJ623291	98.81	252	3	0	198	449	695	7027	7278	7278	1.65e-121	449
2	95472924	M31063	97.095	241	7	0	371	611	884	350	110	360	1.3e-108	407
2	95863540	AM418553	89.189	148	14	2	420	566	683	4458	4604	4787	1.82e-41	183
2	112731611	AJ623291	98.024	253	4	1	256	508	663	7027	7278	7278	3.4e-118	438
2	113301393	M31062	100	242	0	0	238	479	658	349	108	359	5.61e-121	448
2	114334552	M31063	99.585	241	1	0	378	618	738	110	350	360	1.06e-118	440
2	124069234	KC632578	99.375	320	1	1	273	591	793	119	438	4457	2.32e-160	579
2	124543580	M31063	96.919	357	4	2	297	647	728	356	1	360	2.72e-164	592
2	125724240	AJ623291	98.828	256	3	0	332	587	780	7278	7023	7278	1.11e-123	457
2	133314053	AM418554	98.355	304	5	0	1	304	377	4883	4580	5811	2.3e-147	534
2	134790388	AJ623291	99.206	252	2	0	327	578	955	7027	7278	7278	4.95e-123	455
2	135620243	M31064	96.92	487	8	7	187	673	673	35	514	522	0	809
2	137354999	AF125527	97.674	387	7	2	163	549	549	4132	3748	4132	0	664
2	146672653	AJ623291	98.529	136	2	0	205	340	340	7027	7162	7278	5.01e-59	241
2	147081821	AF125527	97.788	452	8	1	264	715	716	4132	3683	4132	0	778
3	541714	M31062	99.585	241	1	0	203	443	642	349	109	359	9.14e-119	440
3	13264623	DQ118701	95.508	423	11	2	108	523	523	13570	13149	13651	0	669
3	40992728	AF125529	98.857	350	4	0	186	535	537	1	350	2540	1.94e-174	625
3	41659855	MT263509	98.538	342	5	0	264	605	605	7528	7187	7531	2.88e-168	604
3	54480182	AF125527	97.847	418	7	1	1	418	418	3643	4058	4132	0	721
3	60547357	AF125529	98.726	314	4	0	199	512	710	1	314	2540	2.69e-154	558
3	73190032	AJ623291	99.029	206	2	0	322	527	527	7278	7073	7278	9.85e-98	370
3	79703149	AJ623291	98.024	253	4	1	381	633	817	7278	7027	7278	4.24e-118	438
3	80287572	AM418553	91.736	363	21	4	176	530	726	4244	4605	4787	2.19e-135	496
3	85278029	AJ623291	97.233	253	6	1	382	634	966	7027	7278	7278	1.09e-114	427
3	99634554	AJ623291	98.054	257	3	2	317	572	812	7278	7023	7278	2.52e-120	446
4	5972203	FJ406461	95.455	44	2	0	315	358	629	8729	8772	9213	1.35e-07	71.3
4	6117585	AJ623291	98.438	256	3	1	181	436	520	7024	7278	7278	1.21e-121	449
4	22354856	DQ118701	96.977	430	12	1	96	525	525	13570	13142	13651	0	721
4	27921238	AM418553	87.241	290	21	8	228	517	784	4238	4511	4787	1.98e-81	316
4	41650118	AJ623291	98.175	274	4	1	342	615	615	7278	7006	7278	6.66e-130	477
4	42493550	AJ623291	98.024	253	4	1	185	437	745	7027	7278	7278	3.85e-118	438
4	70814023	AJ623291	90.945	254	21	2	340	593	883	7027	7278	7278	1.33e-88	340
4	78079917	AJ623291	92.52	254	17	2	377	630	1140	7027	7278	7278	3.7e-95	363
5	21300941	AJ623291	98.419	253	3	1	319	571	762	7278	7027	7278	8.46e-120	444
5	40080624	AJ623291	98.419	253	3	1	204	456	788	7027	7278	7278	8.77e-120	444
5	45718521	MT263512	97.965	344	7	0	1	344	359	7185	7528	7530	2.74e-166	597
6	25311274	M31062	97.429	350	2	2	228	571	613	349	1	359	8.17e-164	590
7	8572400	AJ623291	98.814	253	2	1	334	586	768	7278	7027	7278	1.83e-121	449
7	14446005	AJ623291	98.889	270	2	1	408	677	677	7278	7010	7278	5.7e-131	481
7	21030465	DQ118701	98.398	437	7	0	1	437	459	6483	6047	13651	0	769
7	26614371	MT263512	98.626	364	5	0	15	378	378	7528	7165	7530	1.02e-180	645
8	13097422	AJ623291	98.81	252	3	0	183	434	764	7027	7278	7278	1.82e-121	449
10	6866098	AF125529	99.682	314	1	0	181	494	772	314	1	2540	2.92e-159	575
10	10654069	AJ623291	97.458	236	5	1	1	236	651	7261	7027	7278	4.38e-107	401
12	473240	M31063	97.449	196	5	0	223	418	418	110	305	360	2.8e-87	335
13	6439768	AJ623291	98.431	255	4	0	326	580	772	7278	7024	7278	1.84e-121	449
17	4935668	AJ623291	98.419	253	3	1	203	455	787	7027	7278	7278	8.76e-120	444
18	3697791	AJ623291	98.413	252	4	0	184	435	766	7027	7278	7278	8.51e-120	444
20	155828	AJ623291	98.419	253	3	1	334	586	786	7278	7027	7278	8.74e-120	444
Z	30927164	AJ623291	98.419	253	3	1	311	563	759	7278	7027	7278	8.43e-120	444
Z	69457536	AF125529	97.887	284	5	1	279	562	725	313	31	2540	1.02e-133	490
Z	70225242	M31066	98.76	242	3	0	273	514	707	279	38	492	6.09e-116	431
Z	72565124	M31066	98.67	376	2	3	216	591	591	39	411	492	0	664
Z	80341602	AF125527	97.921	433	7	1	331	763	763	1	431	4132	0	749

## Sheet: gallus_gallus_spadiceus_india
Chr	Position	subject acc.	% identity	alignment length	mismatches	gap opens	q. start	q. end	query length	s. start	s. end	subject length	evalue	bit score
1	13263692	M31064	95.528	246	10	1	318	562	795	282	37	522	3.25e-104	392
1	16038798	AJ623291	98.81	252	3	0	242	493	658	7027	7278	7278	1.56e-121	449
1	18076541	M31064	96.774	496	8	8	16	511	583	522	35	522	0	821
1	20222787	AJ238124	99.035	311	3	0	352	662	883	4253	3943	4302	3.38e-154	558
1	32475162	AF125529	98.722	313	4	0	148	460	741	313	1	2540	1.01e-153	556
1	32515391	M31062	100	242	0	0	305	546	776	349	108	359	6.67e-121	448
1	40758127	AJ623291	98.016	252	5	0	220	471	862	7027	7278	7278	4.48e-118	438
1	40951044	AJ623291	90.588	255	22	2	372	626	1038	7026	7278	7278	2.04e-87	337
1	42693652	AJ623291	99.206	252	2	0	227	478	933	7027	7278	7278	4.83e-123	455
1	91551423	AM418554	98.35	303	5	0	1	303	385	5509	5811	5811	8.47e-147	532
1	95149703	AF125527	97.959	441	7	1	243	683	683	1	439	4132	0	763
1	101184140	AJ623291	96.226	53	2	0	196	248	248	7020	7072	7278	4.82e-13	87.9
1	101879336	AJ623291	98.419	253	3	1	251	503	845	7027	7278	7278	9.43e-120	444
1	118882979	AM418554	96.207	290	10	1	1	289	289	357	68	5811	3.78e-129	473
1	119154827	AF125529	99.363	314	2	0	243	556	893	1	314	2540	1.58e-157	569
1	128732322	AJ623291	98.413	252	4	0	231	482	1007	7027	7278	7278	1.13e-119	444
1	142212025	AM418554	98.898	363	3	1	1	362	373	363	1	5811	0	647
1	148917470	AJ238124	99.684	316	1	0	319	634	999	4253	3938	4302	2.95e-160	579
1	151792118	AJ623291	95.736	258	2	2	353	602	933	7278	7022	7278	1.37e-108	407
1	152509556	AJ623291	98.81	252	3	0	225	476	859	7027	7278	7278	2.06e-121	449
1	153345032	M31066	99.367	316	1	1	280	595	595	37	351	492	2.87e-158	571
1	159933275	M31066	97.668	343	6	2	1	343	343	490	150	492	1.57e-163	588
1	160144488	KC632578	98.413	315	5	0	318	632	980	436	122	4457	4.87e-153	555
1	161511698	M31062	97.429	350	2	2	216	559	604	349	1	359	8.04e-164	590
1	161905075	AJ623291	96.996	233	7	0	2	234	235	6910	7142	7278	8.57e-105	392
1	162675375	M31062	97.721	351	1	2	143	487	515	1	350	359	4.05e-166	597
1	165481289	AJ623291	98.413	252	4	0	345	596	836	7278	7027	7278	9.33e-120	444
1	165617321	AJ623291	98.438	256	3	1	318	573	1084	7024	7278	7278	2.62e-121	449
1	182869118	M31063	99.585	241	1	0	328	568	845	350	110	360	1.22e-118	440
1	182900180	AJ623291	91.339	254	20	2	349	602	847	7278	7027	7278	2.74e-90	346
1	185236130	M31063	89.344	244	23	2	555	796	1160	108	350	360	2.32e-77	303
1	188637065	KC632577	98.746	319	4	0	334	652	903	96	414	4415	5.75e-157	568
1	192671837	AJ623291	89.804	255	23	3	341	595	977	7278	7027	7278	1.49e-83	324
1	196609504	M31062	97.436	351	2	2	254	598	693	350	1	359	2.59e-164	592
2	4399826	M31062	99.585	241	1	0	425	665	907	349	109	359	1.31e-118	440
2	5018921	M31063	100	241	0	0	180	420	771	350	110	360	2.38e-120	446
2	18200566	AJ623291	91.339	254	20	2	337	590	807	7278	7027	7278	2.61e-90	346
2	23168274	AF125529	97.88	283	6	0	414	696	1005	313	31	2540	1.43e-133	490
2	26413388	M31063	99.585	241	1	0	246	486	603	350	110	360	8.55e-119	440
2	34581467	AJ623291	98.81	252	3	0	372	623	949	7278	7027	7278	2.29e-121	449
2	38761556	AJ238125	96.656	299	8	2	344	641	860	3979	4276	4316	2.62e-135	496
2	40231665	AJ623291	98.425	254	3	1	469	722	1086	7278	7026	7278	3.4e-120	446
2	48686647	AJ623291	98.024	253	4	1	219	471	686	7278	7027	7278	3.53e-118	438
2	50200532	AJ623291	99.206	252	2	0	466	717	1035	7278	7027	7278	5.37e-123	455
2	53685709	AF125527	98.403	501	6	1	363	863	863	4132	3634	4132	0	880
2	53922103	AM418554	98.408	314	5	0	1	314	314	330	17	5811	5.18e-153	553
2	68857989	JF837512	97.826	322	4	2	272	591	830	4199	3879	4199	1.47e-152	553
2	69031287	AM418553	89.493	276	21	3	281	556	1043	4511	4244	4787	4.4e-89	342
2	69809917	M31063	97.721	351	2	4	275	619	629	351	1	360	1.39e-166	599
2	70611263	AJ623291	98.413	252	4	0	381	632	946	7278	7027	7278	1.06e-119	444
2	72434389	AF125529	99.6	250	1	0	56	305	553	64	313	2540	7.74e-124	457
2	79817156	M31064	97.954	391	5	3	269	659	659	39	426	522	0	675
2	94584776	AJ623291	98.814	253	2	1	348	600	933	7027	7278	7278	2.25e-121	449
2	94923579	AJ238124	98.726	314	4	0	233	546	988	4253	3940	4302	3.79e-154	558
2	113995220	AJ623291	99.206	252	2	0	211	462	899	7027	7278	7278	4.65e-123	455
2	133314053	DQ280312	81.081	296	34	11	140	414	774	9133	8839	9133	2.04e-51	217
2	134705516	AF125529	99.042	313	3	0	242	554	732	313	1	2540	2.15e-155	562
2	146672653	AM418553	89.189	148	14	2	635	781	1118	4458	4604	4787	3.03e-41	183
2	147286180	AJ623291	90.647	278	23	3	447	724	1032	7278	7004	7278	2.58e-96	366
3	6776602	M31066	100	242	0	0	276	517	965	279	38	492	8.37e-121	448
3	13264623	AJ623291	98.024	253	4	1	475	727	990	7278	7027	7278	5.17e-118	438
3	29969408	AM418553	87.636	275	27	1	509	783	880	4511	4244	4787	2.9e-80	313
3	31885666	M31066	99.298	285	2	0	1	285	318	323	39	492	6.9e-142	516
3	34184335	AJ623291	97.665	257	5	1	236	492	989	7023	7278	7278	1.44e-118	440
3	40992728	AM418553	92.582	364	21	4	198	557	795	4605	4244	4787	5.14e-142	518
3	41659855	AJ623291	97.233	253	6	1	373	625	1145	7027	7278	7278	1.3e-114	427
3	45174996	AJ623291	99.206	252	2	0	362	613	990	7278	7027	7278	5.13e-123	455
3	49870138	M31062	99.588	243	1	0	248	490	592	349	107	359	6.48e-120	444
3	53575860	AJ238124	99.683	315	1	0	241	555	892	4253	3939	4302	9.43e-160	577
3	54480182	FJ406461	91.628	215	16	2	1	213	213	523	737	840	6.15e-76	296
3	56304287	AJ623291	98.413	252	4	0	371	622	1148	7027	7278	7278	1.3e-119	444
3	78097513	AJ623291	99.206	252	2	0	247	498	958	7027	7278	7278	4.97e-123	455
3	79703149	AM418553	86.897	290	20	9	387	674	1014	4238	4511	4787	4.34e-79	309
3	86495470	KC632577	94.586	314	1	1	234	531	908	100	413	4415	4.66e-128	472
3	89919057	AJ238124	99.449	363	2	0	202	564	564	4253	3891	4302	0	660
3	99634554	AJ623291	90.945	254	21	2	435	688	932	7278	7027	7278	1.41e-88	340
4	15512881	AJ623291	98.4	250	3	1	340	589	753	7030	7278	7278	3.89e-118	438
4	20558758	AJ623291	98.419	253	3	1	345	597	1027	7027	7278	7278	1.15e-119	444
4	22354856	AJ623291	92.52	254	17	2	243	496	963	7027	7278	7278	3.11e-95	363
4	25861895	AJ623291	98.419	253	3	1	220	472	625	7027	7278	7278	6.87e-120	444
4	63934783	AJ623291	98.81	252	3	0	368	619	857	7278	7027	7278	2.06e-121	449
4	75618055	AJ623291	98.814	253	2	1	522	774	1114	7278	7027	7278	2.7e-121	449
5	10870931	AJ238124	99.684	316	1	0	364	679	1034	363	48	4302	3.05e-160	579
5	33599454	AM418554	98.503	334	5	0	1	334	334	342	9	5811	4.23e-164	590
5	41394926	AF125529	92.281	285	6	3	185	454	731	314	31	2540	1.07e-103	390
5	45718521	AF125529	99.682	314	1	0	219	532	852	314	1	2540	3.23e-159	575
5	53658217	AM418553	89.416	274	20	2	128	398	604	4244	4511	4787	1.16e-87	337
6	14673591	AJ623291	98.031	254	4	1	377	630	914	7278	7026	7278	1.32e-118	440
7	9523920	AJ623291	98.054	257	3	2	231	486	868	7023	7278	7278	2.7e-120	446
7	14446005	M31063	97.095	241	7	0	268	508	880	110	350	360	1.29e-108	407
7	18210320	AJ623291	97.628	253	5	1	373	625	1193	7027	7278	7278	2.92e-116	433
8	7475291	AF125528	86.667	375	39	11	1	367	646	376	5	2220	3.36e-108	405
8	19149459	AJ238124	98.726	314	4	0	316	629	878	363	50	4302	3.36e-154	558
9	11775832	M31062	99.592	245	0	1	519	762	1063	353	109	359	3.33e-120	446
10	1840129	M31064	96.985	398	6	6	151	548	548	35	426	522	0	664
10	6866098	JF837512	99.361	313	2	0	225	537	780	313	1	4199	4.93e-157	568
10	10654069	AJ623291	98.81	252	3	0	243	494	811	7027	7278	7278	1.94e-121	449
11	7946729	AM418553	90.182	275	20	4	321	595	1030	4244	4511	4787	7.22e-92	351
12	473240	M31065	94.248	226	10	3	1	226	229	396	174	529	8.49e-90	342
12	8611434	AJ623291	98.047	256	4	1	374	629	973	7278	7024	7278	1.09e-119	444
13	6677233	AJ623291	97.233	253	6	1	246	498	918	7027	7278	7278	1.04e-114	427
13	8383787	AJ623291	97.628	253	5	1	342	594	790	7278	7027	7278	1.9e-116	433
20	1657826	AJ623291	91.373	255	20	2	238	492	939	7026	7278	7278	8.49e-91	348
20	1852578	AJ623291	98.413	252	4	0	289	540	1150	7027	7278	7278	1.3e-119	444
20	2122854	AJ238124	99.048	315	3	0	179	493	797	51	365	4302	1.81e-156	566
33	1059815	M31064	97.149	456	8	5	355	810	814	39	489	522	0	765
Z	39551876	AJ623291	98.814	253	2	1	445	697	913	7278	7027	7278	2.2e-121	449
Z	70225242	M31066	99.174	242	2	0	298	539	974	38	279	492	1.83e-117	436

## Sheet: gallus_gallus_spadiceus_thai
Chr	Position	subject acc.	% identity	alignment length	mismatches	gap opens	q. start	q. end	query length	s. start	s. end	subject length	evalue	bit score
1	2880092	M31066	100	242	0	0	89	330	577	38	279	492	4.88e-121	448
1	7035755	M31066	99.588	243	1	0	198	440	636	279	37	492	7e-120	444
1	8081693	AJ623291	98.667	300	3	1	395	694	694	7278	6980	7278	5.72e-146	531
1	10463638	AJ623291	98.81	252	3	0	198	449	769	7027	7278	7278	1.84e-121	449
1	13708568	AF125527	97.794	408	7	1	356	763	763	1	406	4132	0	702
1	18076541	M31063	96.169	261	4	4	53	307	307	1	261	360	1.49e-113	422
1	18141987	AM418553	88.814	295	23	4	197	488	761	4244	4531	4787	1.47e-92	353
1	18337899	DQ118701	99.636	275	1	0	189	463	758	6046	6320	13651	1.37e-137	503
1	32475162	AF125529	99.361	313	2	0	291	603	976	313	1	2540	6.23e-157	568
1	37059342	AF125529	99.681	313	1	0	204	516	682	1	313	2540	9.21e-159	573
1	40951044	AJ623291	90.98	255	21	2	291	545	1043	7026	7278	7278	4.4e-89	342
1	41472003	JF837512	98.738	317	1	2	200	513	718	4199	3883	4199	7.57e-155	560
1	42693652	AJ623291	99.206	252	2	0	271	522	846	7027	7278	7278	4.36e-123	455
1	45326499	AM418553	88.136	295	25	4	320	611	679	4244	4531	4787	2.81e-89	342
1	46208609	AJ623291	97.949	195	4	0	328	522	522	7278	7084	7278	2.75e-88	339
1	47492182	AJ623291	98.024	253	4	1	379	631	964	7027	7278	7278	5.03e-118	438
1	52302788	AJ238124	99.367	316	2	0	194	509	734	48	363	4302	9.95e-159	573
1	54520435	AM418553	89.577	307	19	5	475	775	775	4511	4212	4787	8.86e-100	377
1	57794734	AJ623291	98.419	253	3	1	367	619	796	7278	7027	7278	8.86e-120	444
1	63117206	AJ623291	99.206	252	2	0	373	624	814	7278	7027	7278	4.19e-123	455
1	73951786	AF125527	98.118	425	6	1	187	611	611	1	423	4132	0	739
1	79055636	M31066	99.588	243	1	0	146	388	504	38	280	492	5.46e-120	444
1	79540757	AM418553	93.814	97	6	0	96	192	465	4339	4243	4787	1.58e-30	147
1	89300106	AJ623291	98.814	253	2	1	198	450	763	7027	7278	7278	1.82e-121	449
1	89881326	M31066	98.814	253	1	2	187	438	713	279	28	492	1.7e-121	449
1	91882993	M31062	97.436	351	2	2	192	536	542	350	1	359	1.99e-164	592
1	91952782	AF125529	99.361	313	2	0	414	726	1067	313	1	2540	6.83e-157	568
1	92152738	AJ623291	98.446	193	2	1	338	530	530	7278	7087	7278	2.8e-88	339
1	98230091	AM418556	93.201	353	24	0	3	355	545	880	1232	2959	9.59e-143	520
1	101184140	AJ623291	96.538	260	8	1	329	588	771	7278	7020	7278	2.4e-115	429
1	103310466	AF125527	97.201	393	9	1	1	393	463	391	1	4132	0	664
1	104260801	M31063	100	241	0	0	236	476	759	110	350	360	2.34e-120	446
1	118882979	AJ623291	92.521	361	24	3	436	796	796	7278	6921	7278	6.66e-141	514
1	119154827	AF125529	99.045	314	3	0	195	508	656	1	314	2540	5.32e-156	564
1	128748013	AF125527	97.926	434	7	1	207	640	640	4132	3701	4132	0	750
1	133142757	M31066	98.365	367	3	3	195	561	561	38	401	492	2.02e-179	641
1	151169488	AF125527	97.927	386	6	1	279	664	664	4132	3749	4132	0	667
1	159933275	M31064	97.625	379	5	4	1	379	600	409	35	522	0	647
1	161892530	M31066	99.588	243	1	0	203	445	637	280	38	492	7.01e-120	444
1	162675375	M31062	98	350	0	2	318	661	742	349	1	359	4.62e-167	601
1	172452606	AM418555	94.595	296	16	0	1	296	371	1888	1593	2785	1.4e-124	459
1	182869118	M31063	99.17	241	2	0	212	452	805	350	110	360	5.4e-117	435
1	185236130	M31063	89.754	244	22	2	209	450	654	350	108	360	2.74e-79	309
1	185410361	M31066	98.163	381	5	2	304	684	684	36	414	492	0	664
1	192671837	AM418553	86.266	233	21	6	155	384	384	4531	4307	4787	1.59e-59	243
1	196609504	M31062	98.639	294	3	1	6	299	473	58	350	359	8.23e-143	520
2	7903361	AJ623291	98.34	241	3	1	1	241	268	7039	7278	7278	1.27e-113	422
2	18200566	AJ623291	91.339	254	20	2	288	541	831	7027	7278	7278	2.69e-90	346
2	47022634	AJ623291	98.828	256	3	0	278	533	838	7023	7278	7278	1.2e-123	457
2	50200532	AJ623291	98.81	252	3	0	179	430	765	7027	7278	7278	1.83e-121	449
2	53922103	M31066	98.567	349	2	3	26	374	376	39	384	492	2.86e-171	614
2	69031287	AM418553	87.946	224	19	3	437	660	660	4511	4296	4787	1.02e-63	257
2	70432236	M31066	99.588	243	1	0	200	442	641	37	279	492	7.05e-120	444
2	72434389	AF125529	100	250	0	0	225	474	704	313	64	2540	2.15e-125	462
2	74120872	AJ623291	93.701	254	4	3	337	579	778	7278	7026	7278	1.49e-97	370
2	76722917	M31062	99.585	241	1	0	292	532	843	349	109	359	1.22e-118	440
2	78528120	AM418553	89.493	276	21	3	193	468	781	4244	4511	4787	3.26e-89	342
2	82686103	M31066	99.138	348	1	2	91	438	439	39	384	492	1.56e-174	625
2	94923579	AJ238124	98.726	314	4	0	291	604	805	4253	3940	4302	3.07e-154	558
2	99771153	AJ623291	98.814	253	2	1	160	412	860	7027	7278	7278	2.06e-121	449
2	101526661	M31066	99.587	242	1	0	396	637	1036	279	38	492	4.19e-119	442
2	105383351	M31062	97.947	341	0	2	184	518	518	349	10	359	3.17e-162	584
2	117708697	AJ623291	91.81	232	18	1	204	435	802	7027	7257	7278	4.37e-83	322
2	123220263	AJ623291	98.419	253	3	1	524	776	974	7278	7027	7278	1.09e-119	444
2	124075983	AJ623291	91.27	252	20	2	231	482	533	7029	7278	7278	2.17e-89	342
2	133314053	DQ280312	81.081	296	34	11	114	388	586	9133	8839	9133	1.52e-51	217
2	134790388	AJ238125	99.43	351	2	0	180	530	530	4268	3918	4316	2.46e-178	638
2	146672653	AM418553	90.541	148	12	2	441	587	642	4604	4458	4787	7.86e-45	195
2	147286180	AJ623291	90.288	278	24	3	385	662	990	7278	7004	7278	1.15e-94	361
2	147849873	AM418554	99.196	373	3	0	1	373	579	2943	3315	5811	0	673
3	33267450	AJ623291	98.047	256	4	1	330	585	893	7024	7278	7278	9.99e-120	444
3	40992728	AM418553	92.582	364	21	4	346	705	966	4605	4244	4787	6.3e-142	518
3	49870138	M31062	100	243	0	0	185	427	661	107	349	359	1.57e-121	449
3	54480182	FJ406461	95.455	44	2	0	337	380	668	8729	8772	9213	1.44e-07	71.3
3	60547357	AJ623291	98.047	256	4	1	173	428	452	7024	7278	7278	4.85e-120	444
3	61231173	AJ623291	98.81	252	3	0	268	519	847	7027	7278	7278	2.03e-121	449
3	64337545	AJ623291	99.206	252	2	0	329	580	834	7027	7278	7278	4.3e-123	455
3	78097513	AJ623291	99.206	252	2	0	201	452	805	7027	7278	7278	4.14e-123	455
3	80035405	M31064	97.658	427	7	3	358	784	786	39	462	522	0	730
3	84653746	AJ623291	98.024	253	4	1	332	584	775	7278	7027	7278	4.01e-118	438
3	85278029	AJ623291	98.024	253	4	1	455	707	896	7278	7027	7278	4.67e-118	438
3	88778598	M31062	96.866	351	4	2	363	707	848	350	1	359	6.92e-161	580
3	90247865	AF125529	99.071	323	3	0	252	574	574	1	323	2540	4.58e-161	580
3	92334299	DQ118701	98.925	372	3	1	190	561	561	6044	6414	13651	0	664
3	95348490	AF125529	99.365	315	2	0	274	588	785	1	315	2540	3.84e-158	571
3	99634554	AJ623291	91.732	254	19	2	250	503	1043	7027	7278	7278	7.31e-92	351
3	103307211	M31066	98.329	359	4	2	261	619	619	36	392	492	1.75e-175	628
4	10445267	AJ623291	98.962	289	2	1	306	594	594	7278	6991	7278	1.36e-141	516
4	22354856	AJ623291	92.52	254	17	2	291	544	851	7278	7027	7278	2.74e-95	363
4	36029893	AJ623291	98.814	253	2	1	334	586	752	7278	7027	7278	1.79e-121	449
4	42490371	AJ623291	98.024	253	4	1	333	585	768	7278	7027	7278	3.97e-118	438
4	43356227	AJ623291	98.419	253	3	1	352	604	967	7027	7278	7278	1.09e-119	444
4	45789119	AF125529	99.706	340	1	0	339	678	678	1	340	2540	8.96e-174	623
4	75260534	M31062	96.571	350	5	2	175	518	572	349	1	359	7.64e-159	573
4	82267520	AJ623291	98.907	366	3	1	338	703	703	7278	6914	7278	0	652
5	10870931	AJ238124	99.684	316	1	0	198	513	702	48	363	4302	2.04e-160	579
5	20703265	M31066	98.281	349	3	3	166	514	515	39	384	492	1.87e-169	608
5	32932228	AF125527	97.727	396	7	1	273	668	668	4132	3739	4132	0	680
5	41394926	AF125529	92.281	285	6	3	189	458	636	314	31	2540	9.24e-104	390
5	42660311	AF125529	99.681	313	1	0	218	530	915	313	1	2540	1.25e-158	573
5	47423487	AF125529	99.042	313	3	0	270	582	774	313	1	2540	2.28e-155	562
6	14673591	AJ623291	98.031	254	4	1	335	588	794	7278	7026	7278	1.14e-118	440
6	15945724	AF125529	99.355	310	2	0	250	559	715	313	4	2540	2.09e-155	562
6	19179983	AJ623291	98.814	253	2	1	157	409	742	7027	7278	7278	1.77e-121	449
7	16002886	AJ623291	98.419	253	3	1	247	499	644	7027	7278	7278	7.09e-120	444
7	26614371	AJ623291	98.419	253	3	1	205	457	858	7027	7278	7278	9.58e-120	444
7	30328439	AJ623291	98.81	252	3	0	199	450	531	7027	7278	7278	1.24e-121	449
7	34976456	KC610517	98.227	282	3	2	240	520	813	281	1	7250	3.19e-134	492
8	7475291	AJ623291	92.105	152	12	0	1	152	614	6352	6503	7278	5.75e-51	215
8	19149459	AJ238124	98.726	314	4	0	230	543	637	50	363	4302	2.4e-154	558
10	1840129	M31064	96.753	462	8	7	8	469	692	489	35	522	0	763
10	10654069	AJ623291	98.413	252	4	0	333	584	806	7278	7027	7278	8.98e-120	444
11	7946729	AM418553	90.182	275	20	4	411	685	1068	4244	4511	4787	7.49e-92	351
12	473240	AJ623291	91.339	254	20	2	291	544	827	7027	7278	7278	2.68e-90	346
15	9945069	M31062	98.561	139	2	0	268	406	811	109	247	359	2.73e-60	246
16	1849877	AJ623291	90.588	255	20	3	273	525	720	7278	7026	7278	5.01e-87	335
18	1102757	MT263507	98.626	364	5	0	1	364	389	7161	7524	7530	1.05e-180	645
20	7314721	KC632578	100	315	0	0	327	641	1004	438	124	4457	2.29e-161	582
Z	4989557	AJ238124	99.054	317	3	0	288	604	793	4256	3940	4302	1.4e-157	569
Z	9982417	AJ623291	98.031	254	4	1	198	451	772	7026	7278	7278	1.11e-118	440
Z	23651350	AJ623291	98.814	253	2	1	310	562	827	7278	7027	7278	1.98e-121	449
Z	70225242	M31066	98.76	242	3	0	341	582	861	279	38	492	7.49e-116	431
Z	72565124	M31064	97.381	420	6	5	1	420	553	449	35	522	0	710

## Sheet: gallus_gallus_spadiceus_viet
Chr	Position	subject acc.	% identity	alignment length	mismatches	gap opens	q. start	q. end	query length	s. start	s. end	subject length	evalue	bit score
1	2880092	M31066	100	242	0	0	105	346	710	38	279	492	6.08e-121	448
1	18141987	AM418553	88.814	295	23	4	237	528	823	4531	4244	4787	1.59e-92	353
1	18561582	AJ623291	99.206	252	2	0	184	435	761	7027	7278	7278	3.91e-123	455
1	20222787	AJ238124	99.035	311	3	0	228	538	718	4253	3943	4302	2.72e-154	558
1	20350096	M31066	98.396	374	3	3	184	557	557	39	409	492	0	654
1	24131872	M31062	98	350	0	2	177	520	535	349	1	359	3.26e-167	601
1	32475162	AF125529	98.722	313	4	0	171	483	674	313	1	2540	9.16e-154	556
1	40951044	AJ623291	90.98	255	21	2	200	454	484	7026	7278	7278	1.96e-89	342
1	42693652	AJ623291	99.206	252	2	0	174	425	757	7027	7278	7278	3.88e-123	455
1	45326499	AM418553	88.136	295	25	4	196	487	902	4244	4531	4787	3.79e-89	342
1	58113545	AF125527	97.03	404	10	1	182	585	641	1	402	4132	0	678
1	73951786	AF125527	98.049	410	6	1	96	505	505	1	408	4132	0	712
1	91952782	AF125529	99.361	313	2	0	208	520	887	313	1	2540	5.64e-157	568
1	101165698	DQ118701	97.995	399	7	1	1	399	485	13173	13570	13651	0	691
1	101184140	AJ623291	96.538	260	8	1	245	504	900	7020	7278	7278	2.82e-115	429
1	101879336	AJ623291	98.419	253	3	1	198	450	775	7027	7278	7278	8.62e-120	444
1	103310466	KC632578	100	233	0	0	201	433	433	436	204	4457	3.61e-116	431
1	103652838	M31066	98.645	369	2	3	1	369	548	404	39	492	0	651
1	118882979	AJ623291	90.945	254	21	2	270	523	727	7278	7027	7278	1.09e-88	340
1	125503254	AJ623291	98.81	252	3	0	70	321	514	7278	7027	7278	1.2e-121	449
1	127946145	M31062	97.74	354	0	3	71	418	760	1	352	359	1.32e-167	603
1	128066696	AJ623291	91.732	254	19	2	329	582	772	7278	7027	7278	5.35e-92	351
1	149281227	AJ623291	98.419	253	3	1	195	447	760	7027	7278	7278	8.44e-120	444
1	151169488	AF125529	99.72	357	1	0	1	357	420	357	1	2540	0	654
1	159626603	M31066	98.828	256	0	3	202	454	724	279	24	492	1.33e-122	453
1	159933275	M31066	99.197	249	1	1	168	415	746	39	287	492	6.4e-121	448
1	160144488	KC632578	98.095	315	6	0	200	514	775	436	122	4457	1.78e-151	549
1	161892530	M31064	97.26	438	7	5	1	438	612	467	35	522	0	737
1	163908396	DQ118701	98.537	410	6	0	1	410	500	6456	6047	13651	0	725
1	173047718	AJ623291	98.413	252	4	0	195	446	758	7027	7278	7278	8.42e-120	444
1	182869118	M31063	99.17	241	2	0	314	554	744	350	110	360	4.97e-117	435
1	188222307	AF125529	100	313	0	0	204	516	700	313	1	2540	2.03e-160	579
1	190039110	AM418554	97.931	290	6	0	1	290	327	5522	5811	5811	5.54e-138	503
1	192671837	AJ623291	89.804	255	23	3	252	506	689	7278	7027	7278	1.03e-83	324
2	11346042	AJ623291	98.419	253	3	1	191	443	612	7027	7278	7278	6.72e-120	444
2	18200566	AJ623291	91.339	254	20	2	290	543	824	7027	7278	7278	2.67e-90	346
2	21120302	M31064	97.215	395	7	4	1	395	511	425	35	522	0	665
2	23168274	AF125529	98.587	283	4	0	204	486	637	31	313	2540	4.1e-137	501
2	34581467	AJ623291	98.81	252	3	0	198	449	912	7027	7278	7278	2.2e-121	449
2	47022634	AJ623291	98.438	256	4	0	335	590	830	7278	7023	7278	5.53e-122	451
2	50200532	AJ623291	98.454	194	3	0	329	522	522	7278	7085	7278	2.13e-89	342
2	52849149	M31064	97.089	481	7	7	240	720	720	35	508	522	0	804
2	69031287	AM418553	89.493	276	21	3	274	549	899	4511	4244	4787	3.78e-89	342
2	70629429	AJ623291	98.814	253	2	1	453	705	715	7278	7027	7278	1.7e-121	449
2	75216430	AJ623291	98.286	175	2	1	351	525	525	7278	7105	7278	2.81e-78	305
2	78528120	AM418553	89.493	276	21	3	379	654	929	4244	4511	4787	3.91e-89	342
2	85217499	AJ238124	98.82	339	4	0	256	594	594	4252	3914	4302	2.82e-168	604
2	94923579	AF125529	99.035	311	3	0	1	311	311	29	339	2540	1.1e-154	558
2	95472924	AF125529	98.726	314	4	0	183	496	669	1	314	2540	2.53e-154	558
2	100659940	AF125529	100	314	0	0	179	492	679	1	314	2540	5.48e-161	580
2	105156291	M31062	97.721	351	1	2	49	393	462	1	350	359	3.6e-166	597
2	109280882	AF125527	90.278	432	14	9	179	582	582	4132	3701	4132	7.89e-149	540
2	123220263	AJ623291	98.419	253	3	1	181	433	785	7027	7278	7278	8.73e-120	444
2	133314053	DQ280312	81.081	296	34	11	72	346	543	9133	8839	9133	1.4e-51	217
2	146672653	AM418553	89.189	148	14	2	293	439	1002	4604	4458	4787	2.71e-41	183
3	3846975	AJ623291	98.828	256	3	0	325	580	702	7278	7023	7278	9.97e-124	457
3	40992728	AM418553	91.209	364	23	4	348	704	930	4244	4605	4787	1.71e-132	486
3	43465490	KC632578	99.054	317	3	0	165	481	739	4365	4049	4457	1.3e-157	569
3	54480182	FJ406461	95.455	44	2	0	365	408	701	8729	8772	9213	1.52e-07	71.3
3	65535605	AJ623291	98.425	254	3	1	332	585	769	7278	7026	7278	2.38e-120	446
3	69763452	M31063	97.143	350	4	1	189	532	628	350	1	360	1.08e-162	586
3	73693790	AJ623291	98.542	343	4	1	1	343	530	6937	7278	7278	2.5e-168	604
3	79699489	AJ623291	98.814	253	2	1	385	637	830	7278	7027	7278	1.99e-121	449
3	79703149	AM418553	87.586	290	20	8	485	774	1320	4238	4511	4787	7.31e-83	322
3	83632337	DQ118701	97.826	460	9	1	1	460	522	13112	13570	13651	0	793
3	90538931	AJ623291	98.63	219	3	0	75	293	293	7278	7060	7278	1.43e-103	388
3	99634554	AJ623291	91.339	254	20	2	198	451	658	7027	7278	7278	2.1e-90	346
4	22354856	AJ623291	92.166	217	15	2	74	289	289	7027	7242	7278	1.46e-78	305
4	27366362	AJ623291	98.419	253	3	1	332	584	760	7278	7027	7278	8.44e-120	444
4	27921238	AJ623291	98.419	253	3	1	209	461	954	7027	7278	7278	1.07e-119	444
4	30457395	AF125529	99.681	313	1	0	200	512	708	1	313	2540	9.58e-159	573
4	36029893	AJ623291	98.814	253	2	1	187	439	885	7027	7278	7278	2.13e-121	449
4	66684588	AJ623291	98.814	253	2	1	196	448	555	7027	7278	7278	1.3e-121	449
4	70476675	M31066	98.765	243	3	0	188	430	623	279	37	492	1.48e-116	433
4	70590027	AJ623291	98.419	253	3	1	195	447	780	7027	7278	7278	8.67e-120	444
4	70940776	AF125529	98.765	243	3	0	185	427	427	313	71	2540	9.89e-117	433
4	86718984	M31064	97.609	460	6	5	4	463	560	489	35	522	0	784
4	88319518	M31063	97.714	350	2	4	280	623	677	350	1	360	5.42e-166	597
5	4620337	AJ623291	98.419	253	3	1	336	588	766	7278	7027	7278	8.51e-120	444
5	10870931	AF125529	100	283	0	0	203	485	676	313	31	2540	9.32e-144	523
5	32794778	MT263509	97.826	276	6	0	203	478	795	7252	7527	7531	8.73e-130	477
5	41394926	AF125529	92.281	285	6	3	194	463	717	31	314	2540	1.05e-103	390
5	42879121	AF125527	98.434	511	6	1	302	812	812	4132	3624	4132	0	898
5	51112328	AJ623291	98.155	271	4	1	457	727	727	7278	7009	7278	3.7e-128	472
6	14673591	AJ623291	98.031	254	4	1	397	650	963	7278	7026	7278	1.4e-118	440
6	32189059	AF125529	99.361	313	2	0	264	576	750	1	313	2540	4.73e-157	568
7	4464530	MT263508	98.227	282	5	0	77	358	678	1	282	7534	7.33e-135	494
7	8572400	AJ623291	98.413	252	4	0	393	644	831	7278	7027	7278	9.27e-120	444
7	8982673	AF125529	99.361	313	2	0	110	422	597	313	1	2540	3.72e-157	568
7	14446005	M31063	96.68	241	8	0	212	452	710	110	350	360	4.8e-107	401
7	18210320	AJ623291	97.233	253	6	1	372	624	952	7027	7278	7278	1.08e-114	427
7	29481539	DQ118701	99.054	423	4	0	200	622	622	6047	6469	13651	0	760
8	956531	AJ623291	98.419	253	3	1	357	609	777	7278	7027	7278	8.64e-120	444
8	17594385	AJ623291	98.814	253	2	1	277	529	847	7027	7278	7278	2.03e-121	449
8	19149459	AJ238124	98.408	314	5	0	224	537	695	363	50	4302	1.22e-152	553
9	14069733	M31066	99.194	248	2	0	258	505	720	279	32	492	6.17e-121	448
9	18563146	M31062	97.391	345	2	2	269	607	607	349	6	359	4.86e-161	580
10	1035985	MT263508	99.359	312	2	0	1	312	335	312	1	7534	7.16e-157	566
10	10654069	AJ623291	98.81	252	3	0	317	568	904	7027	7278	7278	2.18e-121	449
11	7946729	AM418553	90.182	275	20	4	267	541	731	4511	4244	4787	5.05e-92	351
12	473240	AJ623291	91.339	254	20	2	341	594	782	7278	7027	7278	2.52e-90	346
13	6677233	AJ623291	97.233	253	6	1	318	570	827	7278	7027	7278	9.29e-115	427
14	1338269	M31064	97.519	403	6	4	1	403	581	433	35	522	0	686
14	3841495	AJ623291	95.253	316	3	3	1	305	377	6964	7278	7278	5.05e-134	490
Z	30619605	AJ623291	98.024	253	4	1	201	453	770	7027	7278	7278	3.98e-118	438
Z	51086288	AJ623291	97.656	256	5	1	374	629	979	7278	7024	7278	5.11e-118	438
Z	52534008	AJ623291	98.537	205	3	0	204	408	408	7027	7231	7278	1.25e-95	363
Z	61841473	AJ623291	90.98	255	20	3	182	436	730	7027	7278	7278	1.09e-88	340
Z	61917468	AF125529	99.361	313	2	0	191	503	857	313	1	2540	5.44e-157	568
Z	69358118	M31062	97.443	352	2	2	29	374	568	1	351	359	5.82e-165	593
Z	69457536	AF125529	98.239	284	4	1	267	550	1010	313	31	2540	3.09e-135	496
Z	70225242	M31066	99.174	242	2	0	226	467	655	38	279	492	1.21e-117	436
Z	80341602	AF125527	97.772	404	7	1	140	543	573	1	402	4132	0	695

## Sheet: gallus_sonneratii
Chr	Position	subject acc.	% identity	alignment length	mismatches	gap opens	q. start	q. end	query length	s. start	s. end	subject length	evalue	bit score
1	2591176	AJ623291	96.443	253	7	2	407	658	943	7278	7027	7278	2.31e-111	416
1	10996921	AM418553	87.681	276	26	3	560	835	1186	4511	4244	4787	1.1e-80	315
1	13263692	M31064	95.122	246	11	1	446	690	1136	37	282	522	2.19e-102	387
1	16551505	AJ623291	96.439	337	10	2	216	551	551	7278	6943	7278	2.66e-153	555
1	18076541	AM418554	97.911	383	8	0	1	383	851	5429	5811	5811	0	664
1	19140043	M31066	100	242	0	0	258	499	619	38	279	492	5.25e-121	448
1	21546843	AM418555	93.353	331	22	0	1	331	331	345	15	2785	4.37e-134	490
1	28238810	AJ623291	95.652	253	9	2	243	494	891	7027	7278	7278	4.7e-108	405
1	29881076	AJ623291	92.235	528	34	6	3	527	1156	6755	7278	7278	0	741
1	31526002	AM418554	95.722	374	15	1	1	373	403	374	1	5811	2.41e-167	601
1	35098622	AJ623291	96.443	253	8	1	323	575	1031	7027	7278	7278	2.53e-111	416
1	41194592	M31063	99.17	241	2	0	454	694	1228	350	110	360	8.36e-117	435
1	41458470	AJ623291	93.22	472	27	5	637	1105	1106	7278	6809	7278	0	689
1	52555210	M31063	97.429	350	3	1	280	623	709	350	1	360	2.65e-164	592
1	53041330	AJ623291	97.233	253	6	1	86	338	832	7027	7278	7278	9.35e-115	427
1	54520435	AJ623291	92.671	423	26	5	345	764	764	7278	6858	7278	3.68e-168	604
1	73055351	AM418554	98.022	455	9	0	1	455	1038	5357	5811	5811	0	791
1	74199027	AM418554	98.276	406	7	0	1	406	411	406	1	5811	0	712
1	74413861	AF125528	92.07	227	11	6	1	221	221	320	95	2220	6.38e-81	313
1	78725630	AJ623291	95.597	318	12	2	577	893	893	7278	6962	7278	3.49e-139	508
1	79540757	AM418553	94.845	97	5	0	481	577	1213	4339	4243	4787	9.31e-32	152
1	88881237	AF125529	98.722	313	4	0	372	684	1097	313	1	2540	1.52e-153	556
1	90275436	AF125527	99.083	545	3	1	1	545	636	543	1	4132	0	977
1	94602604	AJ623291	94.647	411	19	3	1	408	411	6751	7161	7278	2.42e-177	634
1	96851059	AM418553	91.781	438	28	5	1	437	609	4081	4511	4787	1.04e-167	603
1	97435996	AM418553	86.957	276	28	3	606	881	1467	4511	4244	4787	2.95e-77	303
1	100620396	M31064	96.177	497	10	9	205	701	706	35	522	522	0	804
1	101412810	AJ623291	94.862	253	11	2	447	698	1238	7027	7278	7278	1.43e-104	394
1	101631143	AF125527	92.274	686	26	12	1	659	823	3447	4132	4132	0	948
1	101874140	AF125527	97.755	490	8	2	1	490	561	517	31	4132	0	841
1	101978571	M31063	100	241	0	0	185	425	1471	110	350	360	4.65e-120	446
1	103569027	AJ623291	93.515	478	28	3	3	477	477	6675	7152	7278	0	708
1	106546278	AM418553	89.706	272	21	1	486	757	1127	4247	4511	4787	1.72e-88	340
1	109415769	AM418553	87.636	275	16	8	523	786	1351	4244	4511	4787	2.71e-77	303
1	112408569	M31063	93.534	232	14	1	27	257	257	107	338	360	2.7e-90	344
1	118792647	M31062	99.18	244	2	0	565	808	1280	349	106	359	1.87e-118	440
1	118971505	AJ238124	98.413	315	5	0	304	618	1011	364	50	4302	5.03e-153	555
1	120766906	AJ623291	97.854	233	5	0	3	235	243	6914	7146	7278	4.12e-108	403
1	124664259	AJ623291	97.043	372	9	2	192	563	563	7278	6909	7278	2.04e-174	625
1	127478300	AM418553	91.105	371	25	3	488	857	1369	4604	4241	4787	4.23e-135	496
1	127692466	AJ623291	96.141	311	10	2	196	505	505	7278	6969	7278	6.88e-139	507
1	128043869	AM418554	98.469	392	6	0	496	887	887	1	392	5811	0	691
1	128432120	AF125527	99.718	354	1	0	1	354	354	592	239	4132	0	649
1	128452448	AJ623291	92.494	453	29	5	1	450	450	6798	7248	7278	4.43e-180	643
1	129043545	AJ623291	97.628	253	5	1	265	517	1030	7027	7278	7278	2.51e-116	433
1	139136294	AF125527	98.496	399	4	1	346	744	744	4132	3736	4132	0	702
1	139433933	AJ623291	96.532	346	10	2	426	770	770	7278	6934	7278	3.76e-158	571
1	142794127	AF125527	97.354	567	9	4	1	563	1105	565	1	4132	0	959
1	143106457	AM418554	97.982	446	7	2	1	445	899	445	1	5811	0	773
1	148917470	AJ238124	100	172	0	0	272	443	443	3938	4109	4302	3e-82	318
1	150194890	AJ623291	96.903	452	11	3	267	717	717	7278	6829	7278	0	754
1	150316130	AJ623291	98.75	240	2	1	1	240	240	6878	7116	7278	8.66e-115	425
1	150426919	AJ623291	96.62	355	10	2	1	354	636	6925	7278	7278	3.05e-163	588
1	151149384	AJ623291	94.822	309	13	2	1	306	306	6830	7138	7278	8.66e-131	479
1	151990550	AM418554	97.72	307	7	0	1	307	307	323	17	5811	8.51e-146	529
1	152109934	AJ623291	96.296	378	11	3	356	732	732	7278	6903	7278	4.52e-172	617
1	152422374	AM418553	93.781	402	24	1	1	401	401	3975	4376	4787	6.65e-168	603
1	152698234	AJ623291	90.551	254	22	2	490	743	1279	7027	7278	7278	9.09e-87	335
1	152734641	KY085956	92.593	324	17	6	1	318	320	416	94	3812	1.19e-124	459
1	152956235	AF125529	88.739	222	24	1	507	728	928	94	314	2540	1.87e-67	270
1	153043178	AJ623291	94.221	398	19	4	2	395	395	6761	7158	7278	1.82e-168	604
1	153219401	AJ623291	93.836	438	24	3	1	435	435	6730	7167	7278	0	656
1	153507012	AM418554	97.98	396	7	1	518	912	912	1	396	5811	0	686
1	153805635	AJ623291	96.047	253	8	2	200	451	751	7027	7278	7278	8.46e-110	411
1	154235488	AJ623291	91.339	254	20	2	613	866	1146	7278	7027	7278	3.75e-90	346
1	156629147	AF125527	97.732	441	8	1	1	441	594	3694	4132	4132	0	758
1	158512438	AF125529	97.863	234	5	0	443	676	1058	80	313	2540	5.62e-108	405
1	159712669	AM418553	88.475	295	24	7	493	784	1367	4244	4531	4787	1.25e-90	348
1	161702107	AJ623291	96.047	253	8	2	490	741	1219	7027	7278	7278	1.4e-109	411
1	161945055	AJ62329	91.339	254	20	2	491	744	1280	7027	7278	7278	4.2e-90	346
1	162370141	AJ238124	98.089	314	6	0	504	817	1110	4253	3940	4302	9.27e-151	547
1	162675375	AM418554	98.462	260	3	1	1	259	259	292	33	5811	3.36e-124	457
1	163139295	AM418553	93.188	367	19	1	553	919	1471	4604	4244	4787	9.64e-147	534
1	164553002	AJ623291	92.445	503	32	5	662	1161	1163	7278	6779	7278	0	713
1	169270558	AM418553	88.475	295	24	7	410	701	976	4531	4244	4787	8.83e-91	348
1	170911230	AM418553	87.838	296	25	6	563	855	1366	4531	4244	4787	2.71e-87	337
1	174907459	AJ623291	90.551	254	22	2	618	871	1330	7278	7027	7278	9.47e-87	335
1	174973364	AJ623291	90.196	255	22	3	538	792	1183	7027	7278	7278	3.9e-85	329
1	175240472	AM418554	96.9	613	19	0	1	613	1037	3437	2825	5811	0	1027
1	176198749	AJ623291	95.019	261	11	2	203	463	518	7278	7020	7278	2.05e-109	409
1	179183402	AM418553	88.768	276	23	3	531	806	1055	4511	4244	4787	9.64e-86	331
1	181149488	AJ623291	96.215	317	10	2	1	316	538	6963	7278	7278	3.4e-142	518
1	184669890	AM418553	93.188	367	19	1	347	713	802	4244	4604	4787	5.15e-147	534
1	185236130	M31063	91.558	154	11	1	317	468	468	350	197	360	5.56e-50	211
1	188670726	AM418553	89.781	274	22	1	473	746	1267	4244	4511	4787	4.16e-90	346
2	2830140	AJ623291	92.157	255	17	3	343	597	1192	7027	7278	7278	1.8e-93	357
2	7158714	AM418553	90.182	275	20	4	320	594	1192	4244	4511	4787	8.4e-92	351
2	24604559	AJ623291	91.016	256	21	2	540	795	1357	7278	7025	7278	1.61e-89	344
2	36604792	AM418553	87.458	295	27	4	477	768	1186	4531	4244	4787	1.09e-85	331
2	38822834	AJ623291	91.339	254	20	2	639	892	1395	7278	7027	7278	4.59e-90	346
2	53709296	AM418554	97.954	391	8	0	502	892	892	1	391	5811	0	678
2	65259500	AM418553	92.663	368	19	3	247	613	1101	4604	4244	4787	1.55e-143	523
2	68843216	AF125529	96.14	285	10	1	427	711	958	31	314	2540	8.25e-126	464
2	69597743	AJ623291	97.305	334	8	1	217	550	550	7278	6946	7278	1.23e-156	566
2	70274494	AJ238125	98.555	346	5	0	1	346	346	3717	4062	4316	9.39e-171	612
2	70720336	AF125527	98.354	486	6	1	327	812	812	4132	3649	4132	0	852
2	73131138	AF125529	98.722	313	4	0	350	662	997	1	313	2540	1.38e-153	556
2	73728109	M31062	99.184	245	2	0	437	681	1110	109	353	359	4.5e-119	442
2	75155019	AJ623291	95.819	287	10	2	279	564	564	7278	6993	7278	1.7e-125	462
2	75740874	AJ623291	98.419	253	3	1	584	836	1455	7027	7278	7278	1.65e-119	444
2	77710336	M31063	99.585	241	1	0	385	625	850	350	110	360	1.23e-118	440
2	80344024	AJ623291	95.652	253	9	2	356	607	782	7027	7278	7278	4.1e-108	405
2	81466886	AJ623291	91.373	255	19	3	583	837	1399	7278	7027	7278	4.61e-90	346
2	82406325	AJ623291	98.457	324	4	1	1	324	324	6798	7120	7278	5.33e-158	569
2	82495559	AF125529	98.587	283	4	0	410	692	1061	313	31	2540	6.98e-137	501
2	82615917	M31065	95.814	215	6	3	1	215	215	394	183	529	2.19e-90	344
2	87044183	AJ623291	95.652	253	9	2	375	626	1072	7278	7027	7278	5.69e-108	405
2	88886084	AJ623291	92.126	254	18	2	603	856	1276	7278	7027	7278	1.94e-93	357
2	92915086	AF125527	97.821	459	8	1	280	738	738	1	457	4132	0	791
2	93183458	KY085952	90.909	220	20	0	6	225	276	3604	3823	3851	8.33e-76	296
2	95306968	AM418554	97.907	430	9	0	1	430	430	441	12	5811	0	745
2	100226529	AF125527	98.687	457	4	1	207	663	663	1	455	4132	0	809
2	101582276	AM418554	95.143	350	16	1	1	350	366	349	1	5811	2.21e-152	551
2	109317786	AJ623291	96.559	465	13	3	2	465	741	6816	7278	7278	0	767
2	109519485	AJ623291	90.98	255	20	3	626	880	1419	7278	7027	7278	2.17e-88	340
2	113721469	AJ623291	90.945	254	21	2	440	693	1256	7027	7278	7278	1.92e-88	340
2	114699139	AJ623291	90.945	254	21	2	439	692	797	7027	7278	7278	1.2e-88	340
2	117708697	AJ623291	91.81	232	18	1	647	878	1364	7257	7027	7278	7.56e-83	322
2	119754913	AJ623291	89.764	254	24	2	560	813	1333	7027	7278	7278	2.05e-83	324
2	133314053	DQ280312	81.757	296	32	11	253	527	1442	8839	9133	9133	1.8e-54	228
2	134613252	AM418554	95.946	370	13	2	1	369	426	369	1	5811	9.2e-167	599
3	1535500	M31063	98.34	241	4	0	400	640	1172	110	350	360	1.72e-113	424
3	13019737	AJ623291	93.447	351	21	2	510	860	860	7278	6930	7278	1.55e-142	520
3	13222566	AJ623291	90.588	255	21	3	524	778	1321	7027	7278	7278	9.4e-87	335
3	32707968	M31063	98.34	241	4	0	294	534	991	110	350	360	1.45e-113	424
3	40992728	AM418553	92.582	364	21	4	480	839	1286	4605	4244	4787	8.46e-142	518
3	49652695	AJ623291	90.196	255	19	5	460	711	1165	7027	7278	7278	1.38e-84	327
3	54480182	FJ406461	95.455	44	2	0	440	483	858	8729	8772	9213	1.87e-07	71.3
3	55992402	AJ623291	95.72	257	9	2	409	664	984	7278	7023	7278	3.11e-110	412
3	64304668	AM418553	88.768	276	21	5	570	842	1355	4511	4243	4787	4.49e-85	329
3	69616315	AJ623291	91.373	255	19	3	525	779	1330	7027	7278	7278	4.37e-90	346
3	69767649	M31063	99.17	241	2	0	427	667	1029	110	350	360	6.96e-117	435
3	69818706	AM418555	96.883	385	12	0	1	385	422	385	1	2785	1.15e-180	645
3	69874755	AJ623291	91.25	480	35	7	538	1013	1013	7278	6802	7278	0	647
3	70587190	AJ623291	96.429	252	6	1	580	828	1449	7278	7027	7278	4.64e-110	412
3	74202873	M31064	97.38	458	6	6	532	989	995	38	489	522	0	774
3	78495176	AF125529	97.544	285	6	1	476	760	1193	31	314	2540	2.21e-132	486
3	83947829	AJ623291	96.047	253	8	2	309	560	929	7027	7278	7278	1.06e-109	411
3	84351131	AM418554	98.929	467	5	0	457	923	923	1	467	5811	0	835
3	84410291	AJ623291	92.021	376	26	3	1	372	436	6831	7206	7278	1.62e-144	525
3	85279585	AF125527	98.554	484	5	1	116	599	599	1	482	4132	0	854
3	85373662	M31063	98.776	245	2	1	448	692	1204	107	350	360	8.19e-117	435
3	93622027	AJ623291	95.652	253	9	2	458	709	1174	7027	7278	7278	6.25e-108	405
3	93823269	AM418553	90.217	276	19	4	527	802	1106	4511	4244	4787	2.16e-92	353
3	95161534	AM418554	98.039	408	7	1	1	407	428	408	1	5811	0	708
3	98490938	AJ623291	95.652	253	9	2	361	612	1078	7027	7278	7278	5.73e-108	405
3	99259610	M31063	96.296	243	7	2	362	604	748	110	350	360	6.56e-106	398
3	99634554	AJ623291	90.945	254	21	2	555	808	825	7278	7027	7278	1.24e-88	340
3	100748418	AM418555	87.029	239	26	2	1	236	236	1515	1751	2785	1.96e-66	265
4	14388328	AJ623291	91.765	255	18	2	516	770	1281	7278	7027	7278	9.04e-92	351
4	20859589	AF125529	97.771	314	7	0	467	780	1091	1	314	2540	4.24e-149	542
4	20949551	AJ623291	95.753	259	9	2	273	530	876	7021	7278	7278	2.14e-111	416
4	21326986	AJ623291	97.628	253	5	1	457	709	1133	7027	7278	7278	2.77e-116	433
4	22354856	AJ623291	92.52	254	17	2	521	774	1368	7027	7278	7278	4.47e-95	363
4	26009983	AJ623291	96.76	463	12	3	507	968	968	7278	6818	7278	0	769
4	26306665	KY085952	93.417	319	14	5	2	314	315	393	76	3851	6.97e-127	466
4	27543428	M31063	97.714	350	2	1	158	501	589	1	350	360	4.68e-166	597
4	31434046	AM418553	90.801	337	22	2	1	334	1165	4274	4604	4787	4.73e-119	442
4	36248712	AF125529	96.167	287	10	1	184	470	555	28	313	2540	3.59e-127	468
4	36388661	M31062	99.587	242	1	0	133	374	786	350	109	359	3.15e-119	442
4	47462313	AM418553	89.101	367	33	3	245	610	680	4604	4244	4787	1.61e-121	449
4	54465711	AJ623291	90.98	255	20	3	583	837	1229	7278	7027	7278	1.88e-88	340
4	57760665	AJ623291	96.948	426	10	3	1	425	650	6855	7278	7278	0	712
4	58904649	AJ623291	95.652	253	9	2	305	556	999	7027	7278	7278	5.29e-108	405
4	65219465	AJ623291	91.732	254	19	2	610	863	1375	7027	7278	7278	9.73e-92	351
4	67349931	AJ623291	94.488	254	13	1	718	971	1407	7278	7026	7278	2.11e-103	390
4	70296799	AM418554	98.812	421	5	0	559	979	979	5811	5391	5811	0	750
4	71295510	AF125527	93.377	770	24	12	457	1199	1199	4132	3363	4132	0	1114
4	82998559	AJ623291	94.466	253	9	4	611	859	1388	7027	7278	7278	9.68e-102	385
5	20255201	AJ623291	90.98	255	20	3	563	817	1308	7027	7278	7278	2e-88	340
5	20734545	KY085956	92.982	285	13	6	1	279	279	398	115	3812	1.04e-109	409
5	21371180	AJ238124	97.46	315	8	0	420	734	1091	3940	4254	4302	5.48e-148	538
5	39973881	M31062	99.585	241	1	0	435	675	1093	349	109	359	1.59e-118	440
5	42711246	AJ623291	95.608	296	11	2	520	814	814	7278	6984	7278	1.16e-128	473
6	7654490	AM418553	89.855	276	20	5	518	793	1365	4511	4244	4787	1.25e-90	348
6	7881350	AJ623291	95.331	257	9	3	371	625	903	7023	7278	7278	4.77e-108	405
6	8325931	AJ623291	96.211	475	15	3	222	695	695	7278	6806	7278	0	774
7	921466	M31062	99.19	247	2	0	187	433	523	350	104	359	1.58e-120	446
7	1054571	AJ623291	94.485	272	13	2	541	811	811	7278	7008	7278	5.48e-112	418
7	8785203	M31065	96.615	325	8	3	2	325	330	503	181	529	5.52e-148	536
7	19802347	M31062	97.934	242	5	0	373	614	1070	349	108	359	2.03e-112	420
7	21448474	AJ623291	95.21	334	10	3	336	664	664	7278	6946	7278	9.14e-144	523
8	8537215	AJ623291	91.339	254	20	2	461	714	1419	7027	7278	7278	4.67e-90	346
8	10492425	M31063	99.585	241	1	0	479	719	1286	110	350	360	1.88e-118	440
8	10515223	AJ623291	95.652	253	9	2	311	562	1022	7027	7278	7278	5.42e-108	405
8	17323548	AJ623291	97.628	253	5	1	556	808	1270	7278	7027	7278	3.11e-116	433
9	2038790	AJ238125	98.726	314	4	0	356	669	969	50	363	4316	3.72e-154	558
11	7855786	KC632577	97.248	327	8	1	72	397	615	87	413	4415	1.08e-152	553
11	16644666	KY085956	92.834	307	15	6	1	301	301	415	110	3812	1.44e-118	438
12	12645895	AF125527	98.802	501	4	1	306	806	806	4132	3634	4132	0	891
13	8256173	AF125529	97.895	285	5	1	491	775	1226	30	313	2540	4.88e-134	492
13	8890598	AF125527	98.922	464	3	1	551	1014	1014	1	462	4132	0	828
13	15571305	AJ623291	97.628	253	5	1	387	639	1098	7027	7278	7278	2.68e-116	433
27	2207360	AF125527	98.512	605	7	1	421	1025	1025	4132	3530	4132	0	1066
Z	2529310	AJ238124	98.089	314	6	0	442	755	1302	50	363	4302	1.09e-150	547
Z	4444955	AJ623291	92.361	432	28	5	18	446	643	6849	7278	7278	6.59e-170	610
Z	5246172	AJ292966	98.834	343	4	0	1	343	343	403	61	5101	9.3e-171	612
Z	5424579	AM418555	95.513	468	19	1	1	466	553	1813	2280	2785	0	747
Z	5972771	AM418554	97.039	439	12	1	1	438	471	439	1	5811	0	737
Z	7598551	AF125527	99.234	261	2	0	4	264	264	447	187	4132	1.22e-128	472
Z	14189255	AF125529	97.595	291	5	2	390	680	1160	30	318	2540	9.91e-136	497
Z	14359127	AJ623291	90.196	255	22	3	610	864	1326	7278	7027	7278	4.39e-85	329
Z	28597077	AM418555	93.661	489	19	1	1	489	1050	849	1325	2785	0	721
Z	29907897	AF125527	97.838	555	10	1	1	555	736	3580	4132	4132	0	957
Z	38167042	AJ623291	91.339	254	20	2	511	764	1355	7027	7278	7278	4.46e-90	346
Z	38784640	M31064	97.297	444	7	5	1	444	653	472	34	522	0	749
Z	48613744	AJ238124	97.46	315	8	0	425	739	1135	4254	3940	4302	5.71e-148	538
Z	49133143	AJ623291	96.396	333	10	2	497	828	828	7278	6947	7278	6.84e-151	547
Z	51093861	AM418554	98.305	413	7	0	759	1171	1171	5811	5399	5811	0	725
Z	58062646	AM418553	87.797	295	26	7	428	719	1214	4244	4531	4787	2.4e-87	337
Z	60977252	AJ623291	97.233	253	6	1	441	693	1099	7278	7027	7278	1.25e-114	427
Z	61540492	AJ623291	95.652	253	9	2	224	475	697	7027	7278	7278	3.64e-108	405
Z	69801286	AJ623291	91.339	254	20	2	440	693	1205	7027	7278	7278	3.95e-90	346
Z	70185252	AM418553	88.339	283	25	2	429	711	1266	4237	4511	4787	3.24e-86	333
Z	72146770	AF125527	98.23	452	6	1	1	452	550	450	1	4132	0	789
Z	82150053	M31062	100	115	0	0	183	297	297	109	223	359	9.38e-51	213

## Sheet: gallus_lafayetii
Chr	Position	subject acc.	% identity	alignment length	mismatches	gap opens	q. start	q. end	query length	s. start	s. end	subject length	evalue	bit score
1	2368177	AM418553	87.455	279	27	3	525	803	1264	4511	4241	4787	1.17e-80	315
1	4907546	M31062	99.587	242	1	0	415	656	1075	109	350	359	4.35e-119	442
1	11437956	AJ623291	90.588	255	21	3	369	623	1052	7278	7027	7278	7.43e-87	335
1	15722601	M31066	96.785	311	7	3	1	311	311	476	169	492	6.72e-142	516
1	18344899	AF125527	98.448	451	5	1	163	613	613	4132	3684	4132	0	793
1	18465831	M31064	97.209	430	7	5	195	624	624	35	459	522	0	723
1	18540866	AM418554	97.006	334	10	0	1	334	714	334	1	5811	2.09e-155	562
1	29355116	M31066	98.776	245	3	0	341	585	820	39	283	492	1.53e-117	436
1	29881076	AM418555	95.423	437	20	0	208	644	645	1354	1790	2785	0	697
1	32642259	AJ623291	96.172	418	14	2	1	418	678	6863	7278	7278	0	682
1	37206702	AJ623291	92.737	358	23	3	1	358	574	6924	7278	7278	4.71e-141	514
1	40258087	AF125527	98.261	460	6	1	409	868	868	4132	3675	4132	0	804
1	40701126	AF125527	98.249	457	6	1	407	863	863	1	455	4132	0	798
1	41194592	M31063	98.34	241	4	0	545	785	1312	110	350	360	1.94e-113	424
1	41456548	AJ238124	97.785	316	7	0	203	518	969	49	364	4302	2.9e-150	545
1	41458470	AJ623291	92.871	505	31	5	608	1109	1109	7278	6776	7278	0	728
1	41688108	AJ623291	91.373	255	19	3	621	875	982	7278	7027	7278	3.2e-90	346
1	43942492	AJ623291	89.804	255	23	3	550	804	1036	7278	7027	7278	1.58e-83	324
1	47097772	AM418553	92.878	337	21	3	1	335	335	4230	3895	4787	5.73e-133	486
1	54520435	AJ623291	92.757	428	26	5	1	425	652	6853	7278	7278	5.17e-171	614
1	72917307	AF125529	98.722	313	4	0	82	394	615	1	313	2540	8.31e-154	556
1	79540757	AM418553	93.814	97	6	0	507	603	964	4339	4243	4787	3.42e-30	147
1	91933691	M31062	99.59	244	1	0	420	663	1211	349	106	359	3.81e-120	446
1	95724150	AJ623291	96.273	322	11	1	218	539	539	7278	6958	7278	5.66e-145	527
1	96016784	AM418553	89.17	277	22	3	165	441	871	4511	4243	4787	4.73e-88	339
1	96478267	M31062	99.585	241	1	0	473	713	953	349	109	359	1.38e-118	440
1	96673397	AF125527	98.035	458	7	1	175	632	632	4132	3677	4132	0	795
1	98010672	AF125529	98.726	314	4	0	371	684	908	1	314	2540	3.48e-154	558
1	99127535	AJ623291	91.765	255	18	3	315	569	823	7278	7027	7278	5.72e-92	351
1	101287078	AJ623291	91.339	254	20	2	224	477	1134	7027	7278	7278	3.71e-90	346
1	102470263	AF125529	97.764	313	7	0	252	564	777	313	1	2540	1.07e-148	540
1	104449222	AJ623291	90.945	254	21	2	620	873	1317	7278	7027	7278	2.01e-88	340
1	104799133	AM418554	97.925	241	5	0	1	241	330	5571	5811	5811	2.09e-112	418
1	106546278	AJ623291	90.438	251	22	2	481	731	1257	7030	7278	7278	4.16e-85	329
1	108684396	AJ623291	91.339	254	20	2	435	688	1002	7027	7278	7278	3.26e-90	346
1	109415769	AM418553	90.909	275	18	4	334	608	1145	4511	4244	4787	3.72e-95	363
1	112830151	AM418554	98.153	379	6	1	1	378	378	397	19	5811	0	660
1	123790464	M31062	96.866	351	4	2	133	477	563	1	350	359	4.49e-161	580
1	123940498	AJ623291	92.885	253	17	1	622	874	1102	7278	7027	7278	2.76e-96	366
1	127628454	AM418554	98.462	65	1	0	269	333	333	97	33	5811	3.09e-21	115
1	128398278	M31063	96.857	350	5	1	424	767	871	350	1	360	7.11e-161	580
1	128424155	AF125529	97.771	314	7	0	557	870	1328	314	1	2540	5.19e-149	542
1	128561034	AM418553	88.768	276	23	3	453	728	1026	4244	4511	4787	9.37e-86	331
1	129116136	AJ623291	91.461	445	33	5	1	442	732	6836	7278	7278	9.78e-169	606
1	142281709	AJ623291	89.922	258	23	3	459	716	1069	7024	7278	7278	3.51e-85	329
1	144800979	M31063	99.585	241	1	0	554	794	1287	110	350	360	1.89e-118	440
1	149985408	AF125527	97.032	438	11	1	1	438	570	3697	4132	4132	0	736
1	150033454	AF125527	97.783	451	8	1	253	703	703	1	449	4132	0	776
1	150529347	M31066	98.083	313	4	2	4	316	316	470	160	492	3.14e-150	544
1	150566615	AJ623291	95.669	254	9	2	519	771	1049	7278	7026	7278	1.55e-108	407
1	152138792	M31066	97.598	333	6	2	3	335	335	492	162	492	5.53e-158	569
1	152698234	AM418554	98.361	366	5	1	380	745	745	1	365	5811	2.73e-179	641
1	153066131	M31064	100	53	0	0	271	323	323	38	90	522	3.01e-16	99
1	153330797	AJ623291	91.765	255	19	2	442	696	1072	7026	7278	7278	2.09e-92	353
1	153653460	M31064	97.317	410	7	4	206	615	615	35	440	522	0	693
1	160101934	AJ623291	95.833	336	7	2	205	534	534	7278	6944	7278	9.31e-148	536
1	160145188	AF125529	96.842	285	8	1	540	824	1319	314	31	2540	5.3e-129	475
1	160561337	AJ623291	96.429	84	3	0	455	538	538	7027	7110	7278	3.09e-28	139
1	161271509	AJ623291	92.391	368	25	3	283	650	650	7278	6914	7278	3.21e-143	521
1	161287819	M31064	96.371	496	10	8	239	734	760	35	522	522	0	809
1	161646491	AF125527	97.629	464	9	1	1	464	617	3671	4132	4132	0	795
1	162383406	KC632578	99.363	314	2	0	441	754	1202	4361	4048	4457	2.15e-157	569
1	162776658	AJ623291	97.923	337	6	1	1	337	492	6943	7278	7278	1.08e-161	582
1	163095890	AM418554	97.959	245	5	0	1	245	322	5567	5811	5811	1.21e-114	425
1	163134312	AJ623291	89.412	255	24	3	625	879	1423	7027	7278	7278	1.02e-81	318
1	163139295	AM418553	92.916	367	20	1	222	588	814	4244	4604	4787	2.43e-145	529
1	163255283	AF125529	98.722	313	4	0	508	820	1095	1	313	2540	1.52e-153	556
1	163335052	AJ623291	90.196	255	22	3	552	806	1031	7278	7027	7278	3.39e-85	329
1	163994958	AJ623291	96.785	311	9	1	1	311	516	6969	7278	7278	3.25e-142	518
1	176198749	AJ623291	95.402	261	10	2	267	527	974	7278	7020	7278	8.56e-111	414
1	177626471	AJ623291	92.52	254	17	2	538	791	1267	7278	7027	7278	4.13e-95	363
1	184258882	M31062	97.895	95	2	0	453	547	547	349	255	359	5.19e-36	165
1	184669890	AM418553	93.25	400	18	2	203	599	601	4604	4211	4787	4.81e-161	580
1	185398314	AJ623291	92.938	354	23	2	262	615	615	7278	6927	7278	5.07e-141	514
1	185660187	AF125527	96.759	432	11	2	449	880	880	31	459	4132	0	717
1	185812485	M31066	99.248	133	1	0	215	347	347	282	150	492	5.12e-59	241
1	189805684	AF125527	99.023	307	3	0	1	307	307	450	144	4132	1.82e-152	551
1	191061605	KC632577	97.484	318	8	0	436	753	1188	100	417	4415	1.29e-149	544
2	7158714	AM418553	90.545	275	19	4	495	769	1050	4511	4244	4787	1.58e-93	357
2	7191364	AJ623291	92.582	364	24	3	2	365	551	6918	7278	7278	9.7e-143	520
2	31826669	AF125529	98.722	313	4	0	407	719	941	313	1	2540	1.3e-153	556
2	34223336	M31065	96.676	361	8	4	1	359	359	505	147	529	2.74e-166	597
2	34659426	KC632577	97.452	314	8	0	91	404	1143	3984	4297	4415	2.07e-147	536
2	40299510	M31062	99.59	244	1	0	424	667	1114	109	352	359	3.49e-120	446
2	40894920	AM418553	89.13	276	22	3	513	788	1058	4511	4244	4787	2.08e-87	337
2	45049391	AF125529	98.403	313	5	0	412	724	1144	1	313	2540	7.39e-152	551
2	51334676	AJ623291	91.886	456	31	6	1	453	714	6826	7278	7278	1.57e-176	632
2	65259500	AM418553	92.663	368	19	3	524	890	891	4244	4604	4787	1.24e-143	523
2	68382496	AM418553	87.838	296	25	6	287	579	1055	4244	4531	4787	2.07e-87	337
2	70752785	AJ238124	97.771	314	7	0	231	544	804	363	50	4302	3.09e-149	542
2	71401309	AJ623291	97.628	253	5	1	436	688	1249	7027	7278	7278	3.06e-116	433
2	71888428	AF125527	97.598	458	9	1	149	606	606	1	456	4132	0	784
2	77710336	M31063	100	241	0	0	408	648	1081	110	350	360	3.38e-120	446
2	79078392	AJ623291	92.857	364	23	3	1	364	554	6918	7278	7278	2.1e-144	525
2	82950808	M31066	97.411	309	5	3	1	309	309	467	162	492	3.99e-144	523
2	88960496	AM418554	98.551	345	4	1	1	344	344	374	30	5811	1.21e-169	608
2	92153269	M31062	100	118	0	0	432	549	549	109	226	359	3.95e-52	219
2	92987583	M31064	97.285	442	7	5	1	442	671	475	39	522	0	745
2	93183458	KC632578	87.124	466	47	12	8	464	763	678	217	4457	1.77e-141	516
2	101582276	AJ623291	90.945	254	21	2	556	809	1277	7278	7027	7278	1.95e-88	340
2	105550032	AJ623291	92.647	340	23	2	182	521	521	7278	6941	7278	2.58e-133	488
2	105780898	M31066	100	105	0	0	528	632	632	38	142	492	7.73e-45	195
2	108646571	M31066	97.281	331	7	2	1	331	331	490	162	492	3.28e-155	560
2	109161183	AF125527	97.854	466	8	1	1	466	604	3669	4132	4132	0	804
2	113721469	AJ623291	92.992	371	24	2	252	622	628	7278	6910	7278	8.56e-149	540
2	114699139	AJ623291	90.551	254	22	2	527	780	1234	7278	7027	7278	8.76e-87	335
2	116004375	AJ623291	94.466	253	12	2	395	646	996	7027	7278	7278	5.31e-103	388
2	117708697	AJ623291	92.672	232	16	1	613	844	1342	7257	7027	7278	3.44e-86	333
2	132994781	M31066	97.531	324	6	2	1	324	324	491	170	492	5.37e-153	553
2	133314053	DQ280312	81.419	296	33	11	226	500	1620	8839	9133	9133	9.41e-53	222
2	134613252	AJ623291	91.339	254	20	2	717	970	1173	7278	7027	7278	3.84e-90	346
2	137354999	M31063	98.34	241	4	0	439	679	1053	110	350	360	1.54e-113	424
2	137604277	AJ623291	92.992	371	24	2	206	576	578	7278	6910	7278	7.84e-149	540
2	143308130	AJ623291	91.051	257	21	2	584	840	1056	7278	7024	7278	3.45e-90	346
3	1535500	M31063	98.34	241	4	0	494	734	1237	110	350	360	1.82e-113	424
3	11758287	AJ623291	90.196	255	22	3	538	792	831	7278	7027	7278	2.71e-85	329
3	13222566	AM418553	88.809	277	21	5	533	808	1250	4511	4244	4787	1.15e-85	331
3	32707968	M31063	97.925	241	5	0	498	738	1184	350	110	360	8.1e-112	418
3	37206306	M31066	97.712	306	4	3	2	307	307	470	168	492	3.96e-144	523
3	45037305	AM418553	89.818	275	21	4	427	701	1218	4244	4511	4787	3.99e-90	346
3	49652695	AM418553	88.043	276	22	6	472	744	1064	4244	4511	4787	2.72e-81	316
3	54480182	FJ406461	95.455	44	2	0	583	626	1157	8729	8772	9213	2.55e-07	71.3
3	60919042	AF125529	96.805	313	10	0	427	739	1216	313	1	2540	1.72e-143	523
3	62247834	AM418554	98.118	425	7	1	453	876	876	1	425	5811	0	739
3	71037294	AM418554	97.899	238	5	0	1	238	339	5574	5811	5811	1e-110	412
3	74818106	M31064	98.558	208	0	3	1	208	332	385	181	522	2.77e-96	364
3	84371375	AJ623291	96.443	253	8	1	461	713	1291	7027	7278	7278	3.19e-111	416
3	91565633	AJ623291	92.6	500	31	6	1	496	880	6781	7278	7278	0	713
3	92484645	AJ623291	97.326	561	11	4	24	583	797	7278	6721	7278	0	950
3	94015285	AM418553	89.643	280	21	3	433	712	1021	4240	4511	4787	2.57e-91	350
3	98003455	M31064	97.118	451	7	6	226	676	676	35	479	522	0	756
3	99259610	M31063	96.624	237	6	2	225	461	461	350	116	360	1.82e-104	392
3	99634554	AJ623291	90.945	254	21	2	247	500	764	7027	7278	7278	1.15e-88	340
3	100748418	AM418555	91.549	142	12	0	1	142	244	1626	1767	2785	7.53e-46	196
3	101202255	AJ623291	91.892	259	19	2	608	866	1096	7278	7022	7278	1.28e-94	361
3	102824275	AM418553	89.781	274	22	1	527	800	1092	4511	4244	4787	3.57e-90	346
3	107513841	AJ623291	92.416	356	25	2	172	527	527	7278	6925	7278	7.2e-139	507
4	19422025	M31064	96.795	468	8	7	240	707	707	35	495	522	0	774
4	19438543	AJ623291	91.765	255	18	3	441	695	1289	7027	7278	7278	9.1e-92	351
4	19510420	M31064	96.802	469	8	7	1	469	730	496	35	522	0	776
4	20960326	AJ623291	88	125	13	2	76	200	200	7278	7156	7278	6.11e-31	147
4	21350840	AJ623291	92.034	477	31	6	2	475	838	6806	7278	7278	0	664
4	23494872	M31063	97.934	242	5	0	460	701	1202	110	351	360	2.29e-112	420
4	26323223	AF125527	97.113	485	11	2	181	665	665	31	512	4132	0	815
4	26596153	AJ623291	91.732	254	19	2	685	938	1401	7278	7027	7278	9.91e-92	351
4	28240796	AJ623291	90.196	255	22	3	472	726	1239	7027	7278	7278	4.09e-85	329
4	33760680	KC632577	98.089	314	6	0	460	773	1251	4297	3984	4415	1.05e-150	547
4	41244591	AM418553	87.5	296	26	6	528	820	1268	4531	4244	4787	1.17e-85	331
4	47462313	AM418553	89.918	367	30	3	554	919	1226	4604	4244	4787	2.96e-126	466
4	48628511	AJ623291	91.154	260	20	3	435	693	1249	7021	7278	7278	3.17e-91	350
4	54363467	AM418553	88.294	299	25	7	681	976	1067	4531	4240	4787	2.69e-91	350
4	54465711	AJ623291	90.588	255	21	3	449	703	1142	7027	7278	7278	8.09e-87	335
4	55543159	AJ623291	95.652	253	9	2	430	681	1250	7027	7278	7278	6.67e-108	405
4	72120987	AF125527	98.752	561	5	1	243	803	803	4132	3574	4132	0	996
4	74743005	AF125527	98.621	435	4	1	441	875	877	1	433	4132	0	769
4	77922059	AM418553	88.176	296	24	6	508	800	1259	4531	4244	4787	5.35e-89	342
4	86583361	AJ623291	90.98	255	20	3	468	722	1039	7027	7278	7278	1.58e-88	340
5	46778896	AJ623291	96.443	253	7	2	95	346	562	7027	7278	7278	1.34e-111	416
5	54664307	AM418554	97.954	391	7	1	1	390	734	391	1	5811	0	676
6	6196699	M31062	99.585	241	1	0	476	716	1204	109	349	359	1.76e-118	440
6	7654490	AM418553	89.493	276	21	5	505	780	1010	4511	4244	4787	4.26e-89	342
7	8711424	AJ623291	98.024	253	4	1	226	478	795	7027	7278	7278	4.12e-118	438
7	12319280	AJ623291	96.561	378	9	4	1	376	644	6903	7278	7278	8.48e-174	623
7	30858480	AJ623291	94.862	253	11	2	423	674	1262	7027	7278	7278	1.46e-104	394
7	31612248	AJ623291	95.263	190	8	1	246	434	434	7023	7212	7278	1.07e-76	300
8	10492425	AJ623291	93.148	467	27	5	3	466	734	6814	7278	7278	0	680
8	10515223	M31063	100	125	0	0	448	572	572	350	226	360	5.3e-56	231
11	7946729	AM418553	89.091	275	23	4	424	698	993	4244	4511	4787	7e-87	335
12	1706222	AM418554	97.69	303	7	0	1	303	310	303	1	5811	1.44e-143	521
28	1409552	M31062	99.225	129	1	0	283	411	411	349	221	359	1.03e-56	233
W	1737576	AJ623291	96.581	351	11	1	1	351	351	6850	7199	7278	2.69e-161	580
W	3683417	AJ623291	98.425	254	3	1	330	583	769	7278	7026	7278	2.38e-120	446
Z	3554271	M31065	100	113	0	0	452	564	564	39	151	529	2.44e-49	209
Z	3812741	AM418554	98.418	316	2	1	1	316	316	3702	3390	5811	5.22e-153	553
Z	4152712	M31062	98.776	245	2	1	464	707	766	109	353	359	5.12e-117	435
Z	5193411	AM418553	90.372	457	33	8	523	975	975	4531	4082	4787	1.33e-163	590
Z	5584181	AM418554	97.854	233	5	0	1	233	321	5579	5811	5811	5.66e-108	403
Z	11145610	AM418553	88.176	296	24	6	467	759	1060	4244	4531	4787	4.48e-89	342
Z	21593633	AJ623291	90.588	255	21	3	450	704	1255	7027	7278	7278	8.92e-87	335
Z	22526742	M31062	99.174	242	2	0	268	509	938	108	349	359	1.76e-117	436
Z	28597077	AJ623291	90.945	254	21	2	521	774	1097	7027	7278	7278	1.67e-88	340
Z	30199659	AJ623291	95.652	253	10	1	228	480	831	7027	7278	7278	4.37e-108	405
Z	30229931	AJ623291	91.732	254	19	2	316	569	1066	7278	7027	7278	7.48e-92	351
Z	36153147	M31064	96.617	473	8	8	1	473	671	499	35	522	0	778
Z	38167042	AM418553	89.591	269	18	5	535	800	800	4511	4250	4787	2.01e-86	333
Z	42959805	AM418553	87.838	296	25	6	221	513	609	4531	4244	4787	1.17e-87	337
Z	44518817	M31066	99.259	135	1	0	226	360	360	34	168	492	4.13e-60	244
Z	45206586	AJ623291	93.979	382	18	4	1	377	377	6762	7143	7278	4.87e-159	573
Z	49269523	AJ623291	91.816	391	26	6	1	388	667	6891	7278	7278	9.12e-149	540
Z	49632424	AM418553	90.187	428	27	8	1	421	655	4112	4531	4787	6.92e-150	544
Z	54916157	AM418553	90.33	455	32	7	2	452	723	4085	4531	4787	1.26e-162	586
Z	56639979	M31062	99.187	123	1	0	412	534	534	350	228	359	2.96e-53	222
Z	59527165	DQ118701	94.186	86	5	0	429	514	525	1327	1412	13651	5.04e-26	132

## Sheet: gallus_varius
Chr	Position	subject acc.	% identity	alignment length	mismatches	gap opens	q. start	q. end	query length	s. start	s. end	subject length	evalue	bit score
1	5846189	AJ623291	89.961	259	25	1	201	459	681	7021	7278	7278	1.7e-86	333
1	7824264	AM418554	98.429	382	6	0	1	382	694	5430	5811	5811	0	673
1	10156765	M31064	95.132	493	15	9	434	926	963	39	522	522	0	769
1	17063429	M31063	98.77	244	3	0	481	724	1145	350	107	360	7.77e-117	435
1	27920682	AJ623291	92.913	254	16	2	223	476	813	7027	7278	7278	5.61e-97	368
1	28581112	AM418553	88.251	366	36	7	431	794	1028	4604	4244	4787	8.99e-116	431
1	32557210	AJ623291	89.286	252	22	3	504	752	829	7278	7029	7278	9.78e-80	311
1	32660037	AM418554	97.09	378	11	0	462	839	839	5811	5434	5811	4e-178	638
1	42590046	AJ623291	96.026	453	13	4	281	729	729	7278	6827	7278	0	732
1	47097772	AJ623291	92.205	449	32	3	1	446	855	7013	6565	7278	1.9e-176	632
1	62196141	KC632578	100	51	0	0	1	51	320	173	123	4457	3.86e-15	95.3
1	74937290	AJ623291	96.296	405	11	3	343	744	744	7278	6875	7278	0	662
1	83838782	AJ623291	96.047	253	9	1	432	684	886	7278	7027	7278	1.01e-109	411
1	103571879	AJ623291	95.781	474	16	3	315	785	786	7278	6806	7278	0	761
1	104988944	AJ623291	97.628	253	5	1	522	774	1219	7278	7027	7278	2.98e-116	433
1	118931288	AJ623291	92.733	344	22	3	532	875	875	7278	6938	7278	9.58e-135	494
1	128873141	M31063	98.755	241	3	0	413	653	878	350	110	360	2.75e-115	429
1	129560876	AM418553	88.152	211	17	5	339	549	638	4511	4309	4787	7.64e-60	244
1	130834031	AM418553	92.929	99	7	0	479	577	1064	4244	4342	4787	1.36e-29	145
1	143040858	AM418554	95.148	474	21	2	1	473	473	495	23	5811	0	747
1	143194564	M31063	96.234	239	9	0	226	464	590	348	110	360	2.37e-104	392
1	150425649	AJ623291	92.095	253	19	1	440	692	987	7027	7278	7278	5.34e-93	355
1	150775617	AM418554	96.604	530	16	2	431	959	959	1	529	5811	0	878
1	150898305	AJ238124	96.321	299	9	2	22	319	525	3959	4256	4302	7.22e-134	490
1	151212409	AJ623291	92.954	369	23	3	1	366	366	6739	7107	7278	2.23e-147	534
1	151486613	AJ623291	90.945	254	21	2	366	619	1221	7027	7278	7278	1.86e-88	340
1	152587588	AJ623291	92.184	435	29	5	1	432	603	6846	7278	7278	6.16e-170	610
1	153139994	AJ623291	91.339	254	20	2	487	740	1287	7027	7278	7278	4.23e-90	346
1	153330797	AJ623291	93.557	357	21	2	309	665	665	7278	6924	7278	5.47e-146	531
1	153601929	AM418553	90.545	275	19	4	244	518	734	4244	4511	4787	1.09e-93	357
1	155974246	AJ623291	90.837	251	21	2	540	790	1055	7278	7030	7278	7.45e-87	335
1	158593310	AM418554	96.739	460	14	1	1	460	851	459	1	5811	0	765
1	158707846	KY085952	94.983	299	14	1	1	299	343	392	95	3851	2.13e-127	468
1	159413472	DQ118701	88.732	142	12	2	451	592	1521	1327	1464	13651	3.24e-37	171
1	159587620	AF125529	98.408	314	3	2	450	762	978	313	1	2540	6.28e-152	551
1	161240160	AJ623291	93.531	371	22	2	1	371	557	6910	7278	7278	3.48e-152	551
1	163139295	AM418553	94.721	341	12	1	259	599	604	4604	4270	4787	2.3e-144	525
1	163227814	M31063	98.406	251	3	1	421	670	902	104	354	360	1.31e-118	440
1	163318358	AJ623291	92.857	476	25	8	359	831	833	7278	6809	7278	0	682
1	164391849	AJ623291	97.628	253	5	1	186	438	643	7278	7027	7278	1.53e-116	433
1	164915785	AJ623291	91.373	255	19	3	475	729	1087	7027	7278	7278	3.55e-90	346
1	164922602	AJ623291	97.281	331	8	1	1	331	602	6949	7278	7278	6.28e-155	560
1	165032343	AF125527	91.111	495	42	2	204	697	759	314	807	4132	0	669
1	165457154	AJ623291	96.46	339	8	2	333	668	668	7278	6941	7278	9.07e-154	556
1	176198749	AJ623291	95.019	261	11	2	143	403	811	7278	7020	7278	3.3e-109	409
1	182840185	M31066	98.795	249	2	1	515	762	1280	39	287	492	5.21e-119	442
1	185643661	AJ623291	91.737	472	29	7	249	713	713	7278	6810	7278	0	647
1	192083602	AJ623291	92.934	467	27	6	1	464	753	6815	7278	7278	0	675
2	7151901	AJ623291	91.667	252	19	2	313	564	859	7029	7278	7278	7.74e-91	348
2	11006264	M31063	97.107	242	6	1	467	708	1221	110	350	360	1.81e-108	407
2	25390970	AJ623291	97.244	254	6	1	245	498	928	7026	7278	7278	2.91e-115	429
2	42083885	AF125529	97.674	86	1	1	463	547	985	317	232	2540	3.49e-30	147
2	47934007	AF125529	97.945	292	4	2	451	742	1196	317	28	2540	6.11e-138	505
2	51168515	AJ623291	95.923	466	15	3	1	463	725	6814	7278	7278	0	752
2	53790014	AJ623291	92.913	254	16	2	601	854	1063	7278	7027	7278	7.41e-97	368
2	54575079	AJ623291	90.476	252	22	2	237	488	1021	7027	7276	7278	9.32e-86	331
2	54678715	AM418553	90.647	278	19	4	479	756	1331	4241	4511	4787	4.35e-95	363
2	65259500	AM418553	93.478	368	16	3	547	913	1348	4244	4604	4787	1.89e-148	540
2	70652141	M31065	96.311	244	8	1	439	682	888	39	281	529	2.18e-106	399
2	71565558	M31063	97.166	247	7	0	203	449	574	350	104	360	3.8e-112	418
2	74543544	AF125529	98.239	284	4	1	417	700	947	313	31	2540	2.89e-135	496
2	76767833	AJ623291	92.126	254	18	2	475	728	1109	7027	7278	7278	1.67e-93	357
2	84813155	AJ623291	89.764	254	20	5	215	464	1073	7027	7278	7278	2.12e-82	320
2	84935544	AF125527	91.031	524	20	12	1	497	775	3609	4132	4132	0	682
2	86659189	AM418554	95.562	338	15	0	1	338	688	340	3	5811	2.62e-149	542
2	95148670	AM418553	88.571	280	24	2	408	686	1042	4239	4511	4787	2.65e-86	333
2	111455205	AJ623291	93.333	465	27	4	533	994	994	7278	6815	7278	0	684
2	121623454	AJ623291	92.49	253	18	1	203	455	746	7027	7278	7278	8.58e-95	361
2	125549493	AJ623291	92.095	253	19	1	519	771	1008	7278	7027	7278	5.46e-93	355
2	133198398	AJ623291	91.848	184	15	0	335	518	532	7027	7210	7278	8.09e-64	257
2	133314053	DQ280312	81.757	296	32	11	867	1141	1391	9133	8839	9133	1.73e-54	228
2	134718317	AJ623291	91.732	254	19	2	518	771	1028	7278	7027	7278	7.2e-92	351
2	143378937	M31066	100	155	0	0	425	579	579	38	192	492	1.13e-72	287
3	32707968	M31063	96.266	241	9	0	333	573	662	110	350	360	2.07e-105	396
3	35559445	AJ623291	91.339	254	20	2	269	522	818	7027	7278	7278	2.65e-90	346
3	40992728	AM418553	92.663	368	17	4	196	559	985	4244	4605	4787	4.96e-143	521
3	55613073	AJ623291	90.945	254	21	2	555	808	1054	7278	7027	7278	1.6e-88	340
3	58556980	M31063	98.34	241	4	0	292	532	828	110	350	360	1.2e-113	424
3	60864635	AJ623291	92.126	254	18	2	261	514	810	7027	7278	7278	1.21e-93	357
3	69269147	AJ623291	91.373	255	19	3	591	845	1373	7278	7027	7278	4.52e-90	346
3	74597919	AM418553	88.768	276	23	3	494	769	1314	4244	4511	4787	1.21e-85	331
3	83851343	M31064	95.582	498	12	10	39	536	814	522	35	522	0	789
3	85850545	AJ623291	95.844	409	13	3	1	406	557	6871	7278	7278	0	658
3	86226672	AJ623291	92.52	254	17	2	537	790	1039	7278	7027	7278	3.36e-95	363
3	95209143	AF125529	98.239	284	4	1	554	837	1122	31	313	2540	3.44e-135	496
3	101202255	AM418553	91.129	248	16	1	510	757	759	4511	4270	4787	6.85e-86	331
3	103363112	AJ623291	91.732	254	19	2	292	545	777	7278	7027	7278	5.39e-92	351
3	109544699	AJ623291	97.266	256	6	1	238	493	820	7024	7278	7278	1.98e-116	433
3	110640830	AM418553	89.818	275	21	4	410	684	950	4244	4511	4787	3.09e-90	346
4	19765787	AJ623291	92.126	254	18	2	656	909	1125	7278	7027	7278	1.7e-93	357
4	22286558	AF125527	96.501	543	14	3	198	739	739	1	539	4132	0	893
4	22366009	AF125527	96.782	404	10	2	177	579	799	402	1	4132	0	671
4	24253552	M31063	98.755	241	3	0	454	694	892	350	110	360	2.79e-115	429
4	25972625	AJ623291	97.177	248	5	2	1	247	732	7264	7018	7278	4.92e-112	418
4	28055086	AJ623291	90.945	254	21	2	324	577	779	7278	7027	7278	1.17e-88	340
4	28806816	AJ623291	90.551	254	22	2	554	807	1007	7278	7027	7278	7.1e-87	335
4	45523956	AM418553	93.132	364	23	1	286	649	909	4605	4244	4787	2.11e-146	532
4	61930270	AJ623291	91.765	255	18	3	265	519	995	7027	7278	7278	6.96e-92	351
4	62128029	AJ623291	91.304	253	20	2	516	768	1322	7027	7277	7278	1.56e-89	344
4	70998661	AM418553	89.381	226	17	4	570	795	795	4511	4293	4787	9.5e-70	278
4	71202917	AJ623291	96.508	315	10	1	173	487	487	7278	6965	7278	8.49e-143	520
4	71381820	AJ623291	91.753	485	32	7	1	480	697	6797	7278	7278	0	667
4	71864233	AF125529	98.05	359	7	0	1	359	359	503	145	2540	1.26e-174	625
4	72713135	AJ623291	97.233	253	6	1	519	771	1166	7027	7278	7278	1.33e-114	427
4	87333002	AJ623291	94.466	253	13	1	200	452	748	7027	7278	7278	3.95e-103	388
5	3792080	AJ623291	92.961	483	30	4	1	480	779	6797	7278	7278	0	701
5	9701116	AJ623291	92.574	781	53	5	368	1144	1438	6499	7278	7278	0	1116
6	1884206	M31063	90.714	140	12	1	46	185	244	212	350	360	1.63e-42	185
6	7616703	AF125529	97.764	313	7	0	227	539	742	313	1	2540	1.02e-148	540
7	4080993	AJ623291	97.468	316	7	1	1	316	532	6964	7278	7278	2.58e-148	538
8	8548650	AJ623291	96.078	459	14	3	313	768	768	7278	6821	7278	0	745
8	10490120	KC632577	98.113	318	6	0	463	780	1260	4301	3984	4415	6.31e-153	555
9	21670808	AJ623291	91.339	254	20	2	296	549	615	7278	7027	7278	1.96e-90	346
10	6936744	AJ623291	91.339	254	20	2	283	536	880	7027	7278	7278	2.85e-90	346
13	7396536	AF125529	96.809	188	5	1	719	906	906	30	216	2540	2.98e-80	313
17	537724	AJ623291	91.339	254	20	2	196	449	824	7027	7278	7278	2.67e-90	346
26	2509649	AJ623291	90.945	254	21	2	635	888	1313	7278	7027	7278	2.01e-88	340
W	3094769	AF125527	97.409	386	7	2	1	385	385	3693	4076	4132	0	654
Z	4525058	AJ623291	90.157	254	23	2	200	453	1008	7027	7278	7278	3.31e-85	329
Z	4552679	AM418554	95.165	393	17	2	1	392	432	392	1	5811	7.17e-173	619
Z	5138659	AM418554	96.86	414	11	2	1	413	853	413	1	5811	0	691
Z	21765722	AF125529	97.887	284	5	1	196	479	598	31	313	2540	8.3e-134	490
Z	22113279	AJ623291	92.126	254	18	2	312	565	767	7278	7027	7278	1.14e-93	357
Z	29664729	M31063	99.585	241	1	0	456	696	900	350	110	360	1.3e-118	440
Z	30445994	AF125527	91.8	500	9	2	1	470	698	3635	4132	4132	0	667
Z	43317192	AJ623291	91.732	254	19	2	189	442	742	7027	7278	7278	5.13e-92	351
Z	49443082	AJ623291	92.992	371	24	2	4	374	581	6910	7278	7278	7.88e-149	540
Z	49600658	AF125527	97.624	463	9	1	199	661	661	4132	3672	4132	0	793
