# Supplementary material for: Detection of long terminal repeat loci derived from endogenous retrovirus in junglefowl using whole-genome sequencing
Source: Sci Rep. 2023 May 6;13:7380. doi: 10.1038/s41598-023-34520-1 (PMC10164170; doi:10.1038/s41598-023-34520-1)
Supplement: Supplementary file 3 — Supplementary Information 3. [file 41598_2023_34520_MOESM3_ESM.xlsx]

## Sheet: GOanalysis
Supplemental Table 3. The result of Gene ontology analysis.
ONTOLOGY	ID	Description	GeneRatio	BgRatio	pvalue	p.adjust	qvalue	geneID	Count
GO:0007155	BP GO:0007155	cell adhesion	8/15	144/1998	2.51492e-06	0.000812317	0.000770358	RELN/CNTN5/CDH20/CDH7/TENM1/SPON1/NRXN3/CDH4	8
GO:0098742	BP GO:0098742	cell-cell adhesion via plasma-membrane adhesion molecules	4/15	29/1998	4.38322e-05	0.0070789	0.00671324	CDH20/CDH7/TENM1/CDH4	4
GO:0007156	BP GO:0007156	homophilic cell adhesionviaplasmamembraneadhesionmolecules	3/15	21/1998	0.000420248	0.0452467	0.0429095	CDH20/CDH7/CDH4	3
GO:0046872	MF GO:0046872	metalion binding	10/14	464/1835	0.000357824	0.0110328	0.0103465	TAF3/PCLO/RELN/NT5C3A/CDH20/CDH7/SPON1/NRXN3/LITAF/CDH4	10
GO:0043169	MF GO:0043169	cation binding	10/14	470/1835	0.000401192	0.0110328	0.0103465	TAF3/PCLO/RELN/NT5C3A/CDH20/CDH7/SPON1/NRXN3/LITAF/CDH4	10
GO:0050839	MF GO:0050839	cell adhesion molecule binding	3/14	39/1835	0.00274934	0.0469785	0.0440564	CDH20/CDH7/TENM1	3
GO:0045296	MF GO:0045296	cadherin binding	2/14	12/1835	0.00341662	0.0469785	0.0440564	CDH20/CDH7	2
